# Supplementary material for: Dicer, a new regulator of pluripotency exit and LINE‐1 elements in mouse embryonic stem cells
Source: FEBS Open Bio. 2017 Jan 11;7(2):204–20. doi: 10.1002/2211-5463.12174 (PMC5292673; doi:10.1002/2211-5463.12174)
Supplement: Supplementary file 1 — Table S1. Primers list. Table S2. Newly generated plasmids. Table S3. Antibodies list. Table S4. Differentially expressed genes in Dicer_KO mESCs. [file FEB4-7-204-s001.xlsx]

## Sheet: Table 1
Table 1: Primers list
Name	Sequence (5' to 3')		Purpose
	Forward	Reverse
sgRNA 1	caccgggagtttaaacctacaggcg	aaaccgcctgtaggtttaaactccc	sgRNA for Crispr/Cas9 1
sgRNA 2	caccgttgaatggaacaactttcca	aaactggaaagttgttccattcaac	sgRNA for Crispr/Cas9 2
sgRNA 3	caccgtgccatgcgtgagaggatac	aaacgtatcctctcacgcatggcac	sgRNA for Crispr/Cas9 3
PCR primers 1	tctacccacctgaggacacc	caccagcaaaccactcactg	PCR screening for site 1
PCR primers 2	aatctctgagccatccctt	caggtcatagcaggctgaca	PCR screening for site 2
PCR primers 3	ctgctggggagtaagactgc	gaggtgcctttcgtttagga	PCR screening for site 3
L1_ORF2	ggagggacatttcattctcatca	gctgctcttgtatttggagcataga	RT-qPCR for L1-ORF2
L1_Tf	cagcggtcgccatcttg	caccctctcacctgttcagactaa	RT-qPCR for L1-Tf
L1_Gf	ctccttggctccgggact	caggaaggtggccggttgt	RT-qPCR for L1-Gf
L1_A	ggattccacacgtgatcctaa	tcctctatgagcagacctgga	RT-qPCR for L1-A
Pax6	taacggagaagactcggatgaagc	cgggcaaacacatctggataatgg	RT-qPCR for Pax6
Nestin	ctcttcccccttgcctaatacc	tttaggatagggagcctcagacat	RT-qPCR for Nestin
Fgf5	gcctgtccttgctcttcctcat	ggagaagctgcgactggtga	RT-qPCR for Fgf5
Dab2	ttgatgatgtgcctgatgct	tttgcttgtgttgtccctga	RT-qPCR for Dab2
Gata6	gaagcgcgtgccttcatc	gtagtggttgtggtgtgacagttg	RT-qPCR for Gata6
Gata4	ctggaagacaccccaatctc	gtagtgtcccgtcccatctc	RT-qPCR for Gata4
Fgf8	cgctttagttgaggaactcgaagcg	acatggcctttacccgcaag	RT-qPCR for Fgf8
Brachyury	tctctggtctgtgagcaatggt	tgcgtcagtggtgtgtaatgtg	RT-qPCR for Brachyury
Actc1	ccaaagctgtgccaggatgt	gccattgtcacacaccaaagc	RT-qPCR for Actc1
2004-10-01	caactcccgaggagtccca	ctgggtgtaccccaaggtga	RT-qPCR for Oct4
Nanog	cagaaaaaccagtggttgaaga	gcaatggatgctgggatactc	RT-qPCR for Nanog
Sox2	cacagatgcaaccgatgca	ggtgccctgctgcgagta	RT-qPCR for Sox2
IAP	acaagaaaagaagcccgtga	gccagaacatgtgtcaatgg	RT-qPCR for IAP
MuERV-L	caatgggaaggtccagaaga	ccttgttacctcggaatcca	RT-qPCR for MuERV-L
SINE	gtggcgcacgcctttaatc	gacagggtttctctgtgtag	RT-qPCR for SINE
Gapdh	aggtcggtgtgaacggatttg	tgtagaccatgtagttgaggtca	RT-qPCR for Gapdh
Rrm2	ccgagctggaaagtaaagcg	atgggaaagacaacgaagcg	PCR for Rrm2
miR-16	cgccaatatttacgtgctgcta	-	Northern blot for miR-16
miR-295	agactcaaaagtagtagcacttt	-	Northern blot for miR-295
U6	gcaggggccatgctaatcttctctgtatcg	-	Northern blot for U6
L1_probe	gagtttttgagtctgtatcc	ctctccttagtttcagtgg	Northern blot for full-length L1 transcripts

## Sheet: Table 2
Table 2: Newly generated plasmids
Name	Backbone	Purpose	Organism	Addgene Reference #
pX330-sgRNA_Dicer_1	pX330-U6-Chimeric_BB-CBh-hSpCas9	CRISPR/Cas9 specific for Dicer1	Mus Musculus	68807
pX330-sgRNA_Dicer_2	pX330-U6-Chimeric_BB-CBh-hSpCas9	CRISPR/Cas9 specific for Dicer1	Mus Musculus	68808
pX330-sgRNA_Dicer_3	pX330-U6-Chimeric_BB-CBh-hSpCas9	CRISPR/Cas9 specific for Dicer1	Mus Musculus	68809

## Sheet: Table 3
Table 3: Antibodies list
Name	Company	Reference	Dilution	Use
anti-L1_ORF1p	gift of Dr. O'Carrol	-	1:5000	Immunoblot
anti-DICER	Sigma	SAB42000087	1:2000	Immunoblot
anti-ARGONAUTE_2	Cell Signaling	C3436	1:2000	Immunoblot
anti-ARGONAUTE_1	Cell Signaling	D84G10	1:2000	Immunoblot
anti-DROSHA	Cell Signaling	D28B1	1:2000	Immunoblot
anti-DGCR8	Proteintech	10996-1-AP	1:2000	Immunoblot
anti-OCT3/4	BD	611202	1:5000 (and 1:100)	Immunoblot (and FACS)
anti-NANOG	Cell Signaling	D2A3	1:5000 (and 1:100)	Immunoblot (and FACS)
anti-SOX2	Abcam	ab97959	1:10000	Immunoblot
anti-TUBULIN	GenScript	A01410	1:10000	Immunoblot
Rabbit IgG HRP-linked antibody	Cell Signaling	08/2012	1:20000	Immunoblot
Mouse IgG HRP-linked antibody	Cell Signaling	09/2012	1:5000	Immunoblot
Goat anti-Mouse IgG (H=L) Alexa Fluor 488	Invitrogen	A-11001	1:100	FACS
Goat anti-Rabbit IgG (H=L) Alexa Fluor 546	Invitrogen	A-11035	1:100	FACS
Anti-Human/Mouse SSEA-1 eFluor 660	eBioscience	50-8813-42	1:100	FACS
STELLA Antibody (M-150)	Santa Cruz Biotechnology	sc-67249	1:100	FACS

## Sheet: Table 4
Table 4: Differentially expressed genesin Dicer_KO mESCs
Gene Symbol	Gene	log(Fold Change)	Length	Chromosome	Start	End	Strand	BioType	WT_1	WT_2	∆23	∆13	False Discovery Rate
Atp6v1b1	ENSMUSG00000006269	11.4817	1926	chr6	83743017	83758809	+	protein_coding	0	0	406	187	6.32e-13
Dhrs9	ENSMUSG00000027068	10.0364	4281	chr2	69380445	69404533	+	protein_coding	0	0	149	29	4.42e-09
Gm13083	ENSMUSG00000066688	9.95683	2464	chr4	143615003	143618595	+	protein_coding	0	0	141	68	7.62e-09
Irf2	ENSMUSG00000031627	9.7402	2484	chr8	46739745	46847458	+	protein_coding	2	0	1181	491	1.17e-19
Vtcn1	ENSMUSG00000051076	9.72443	1379	chr3	100825459	100895679	+	protein_coding	0	0	120	12	1.81e-08
Gm4023	ENSMUSG00000093420	9.38784	1139	chr7	15691650	15693360	+	unprocessed_pseudogene	0	0	95	15	6.61e-08
Gm6803	ENSMUSG00000096803	9.34162	435	chr12	88018337	88018771	-	protein_coding	0	0	92	34	9.24e-08
Psmb8	ENSMUSG00000024338	9.14733	2736	chr17	34197721	34201454	+	protein_coding	2	2	1497	183	6.03e-20
Gm28187	ENSMUSG00000099375	8.86332	2134	chr1	101892958	101895091	-	lincRNA	0	0	66	339	3.84e-07
Oasl2	ENSMUSG00000029561	7.96326	3879	chr5	114896936	114912234	+	protein_coding	13	6	2969	214	8.99e-24
Gm21542	ENSMUSG00000098010	7.83589	993	chr19	23666591	23667583	+	processed_pseudogene	1	0	174	132	1.64e-08
Gm2046	ENSMUSG00000079030	7.66526	435	chr12	87973528	87980224	+	protein_coding	0	2	285	103	2.44e-09
AF067061	ENSMUSG00000095071	7.52747	1404	chr13	120263114	120264517	+	protein_coding	2	0	254	111	4.86e-09
Gm4858	ENSMUSG00000096879	7.47035	2142	chr3	93068823	93075505	+	protein_coding	1	0	135	65	1.35e-07
Gm4340	ENSMUSG00000090854	7.45959	1303	chr10	104194042	104196522	+	protein_coding	1	0	134	58	1.32e-07
Tff2	ENSMUSG00000024028	7.37728	584	chr17	31141049	31144282	-	protein_coding	0	1	128	85	1.99e-07
Spz1	ENSMUSG00000046957	7.37081	1602	chr13	92574631	92576232	-	protein_coding	1	0	126	50	1.72e-07
Gm13078	ENSMUSG00000046435	7.28094	2106	chr4	143719455	143729158	+	protein_coding	2	0	214	53	3.09e-08
Gm27205	ENSMUSG00000098832	7.23311	1066	chr9	14450981	14452046	-	processed_pseudogene	2	0	207	50	4.38e-08
Gm5590	ENSMUSG00000046372	7.20917	2594	chr7	39445830	39449221	-	transcribed_processed_pseudogene	5	2	662	114	2.62e-11
Gm16332	ENSMUSG00000089991	7.15901	2967	chr1	139862957	139936477	-	unprocessed_pseudogene	0	1	110	62	4.56e-07
Tdpoz3	ENSMUSG00000058005	7.14034	1098	chr3	93826020	93827117	+	protein_coding	5	0	452	243	1.46e-09
Gbp3	ENSMUSG00000028268	7.13785	3239	chr3	142560052	142573209	+	protein_coding	1	2	285	73	5.08e-09
BB287469	ENSMUSG00000079031	7.08045	1851	chr12	87816577	87820676	+	protein_coding	1	0	103	41	6.85e-07
Gm8300	ENSMUSG00000079034	7.03347	1873	chr12	87514316	87518266	+	protein_coding	42	4	3658	1404	1.26e-13
Gm2022	ENSMUSG00000071217	7.02466	435	chr12	87895370	87895804	+	processed_pseudogene	7	3	824	288	1.59e-12
Gm13119	ENSMUSG00000070619	7.01911	2094	chr4	144357942	144364419	+	protein_coding	20	3	1836	429	1.14e-13
Ifih1	ENSMUSG00000026896	7.0175	8165	chr2	62595798	62646255	-	protein_coding	2	2	342	40	2.68e-09
Gm11544	ENSMUSG00000081586	6.99379	382	chr11	94845358	94846092	-	unprocessed_pseudogene	1	0	97	23	7.35e-07
Uba7	ENSMUSG00000032596	6.9909	6692	chr9	107975505	107984060	+	protein_coding	6	1	565	61	1.08e-09
AC133095.2	ENSMUSG00000095475	6.95771	1446	chrJH584299.1	910289	913083	-	protein_coding	2	0	171	51	1.56e-07
Gm2016	ENSMUSG00000072905	6.93271	1766	chr12	87874072	87877859	+	protein_coding	31	5	2692	1173	1.67e-15
AF067063	ENSMUSG00000094237	6.90181	885	chr13	119827961	119830216	-	protein_coding	1	0	91	26	1.09e-06
BC147527	ENSMUSG00000094796	6.8719	504	chr13	120308146	120308649	+	protein_coding	4	0	304	89	2.27e-08
Pramef6	ENSMUSG00000078512	6.83456	2087	chr4	143894237	143900380	-	protein_coding	2	0	157	70	2.56e-07
Gm20767	ENSMUSG00000096323	6.82971	510	chr13	120154627	120155136	+	protein_coding	14	2	1127	441	8.83e-12
Gm8994	ENSMUSG00000094973	6.81071	1236	chr6	136328543	136329778	+	protein_coding	28	2	2051	750	1.73e-11
Tcstv3	ENSMUSG00000095821	6.8051	510	chr13	120317567	120318076	+	protein_coding	5	1	429	165	2.68e-09
Gm5039	ENSMUSG00000093847	6.72534	435	chr12	88321047	88321481	-	protein_coding	19	3	1434	561	1.94e-12
Gm11784	ENSMUSG00000083489	6.68916	474	chr4	3386846	3388691	+	unprocessed_pseudogene	3	0	205	93	1.38e-07
Ttc22	ENSMUSG00000034919	6.67226	3318	chr4	106622432	106640189	+	protein_coding	4	3	459	101	1.6e-09
B020004J07Rik	ENSMUSG00000035201	6.64141	1976	chr4	101834969	101844023	-	protein_coding	1	2	202	103	7.89e-08
Krt20	ENSMUSG00000035775	6.59674	1927	chr11	99428403	99438150	-	protein_coding	4	0	251	13	1.99e-07
Usp17lc	ENSMUSG00000058976	6.59065	2453	chr7	103415072	103419880	+	protein_coding	17	1	1065	512	8.48e-10
Usp17ld	ENSMUSG00000057321	6.57402	1987	chr7	103249737	103252505	-	protein_coding	5	0	305	188	5.28e-08
Gm8332	ENSMUSG00000095799	6.56961	435	chr12	88249666	88250100	-	protein_coding	25	2	1565	603	1.55e-10
Gm5698	ENSMUSG00000086151	6.51164	724	chr1	30977244	30977967	-	processed_pseudogene	5	0	292	101	1.03e-07
Zscan4e	ENSMUSG00000095936	6.50758	1518	chr7	11306426	11309847	-	unprocessed_pseudogene	18	4	1238	938	3.59e-13
Gm2035	ENSMUSG00000096619	6.49531	435	chr12	87919423	87919857	-	protein_coding	9	1	564	217	5.33e-09
RP23-455B5.4	ENSMUSG00000103406	6.45914	1113	chr3	93628640	93629752	-	unprocessed_pseudogene	2	0	121	60	1.26e-06
RP23-199D18.4	ENSMUSG00000102169	6.42295	1018	chr3	93873369	93874386	-	unprocessed_pseudogene	2	0	118	118	1.47e-06
Gbp2	ENSMUSG00000028270	6.38854	2516	chr3	142620602	142638008	+	protein_coding	5	7	643	329	6.88e-11
Gm21936	ENSMUSG00000097581	6.37326	1833	chr12	87792580	87796877	+	protein_coding	2	0	114	54	1.8e-06
Gm11543	ENSMUSG00000081007	6.37263	370	chr11	94828186	94828930	-	unprocessed_pseudogene	7	0	365	148	1.72e-07
Pdzrn4	ENSMUSG00000036218	6.36064	4179	chr15	92396915	92771819	+	protein_coding	2	0	113	28	2.04e-06
Isg15	ENSMUSG00000035692	6.33528	756	chr4	156199424	156200818	-	protein_coding	0	3	165	7	1.09e-06
Gbp7	ENSMUSG00000040253	6.33095	5552	chr3	142530338	142550083	+	protein_coding	4	8	621	124	1.35e-09
Rtp4	ENSMUSG00000033355	6.28651	1573	chr16	23609919	23614222	+	protein_coding	3	0	155	16	1.13e-06
RP24-120B18.7	ENSMUSG00000102256	6.28183	675	chr3	30552697	30564243	-	lincRNA	2	1	156	111	5.08e-07
Usp17lb	ENSMUSG00000062369	6.27133	1561	chr7	104840257	104842603	-	protein_coding	21	1	1037	443	2.23e-08
Ubtfl1	ENSMUSG00000074502	6.26292	2757	chr9	18404418	18411502	+	protein_coding	6	0	292	92	3.64e-07
Calhm3	ENSMUSG00000094219	6.22941	1044	chr19	47151609	47157764	-	protein_coding	2	2	198	90	2.1e-07
Gm2056	ENSMUSG00000095717	6.22445	435	chr12	88027004	88027438	+	protein_coding	6	1	332	113	6.61e-08
Irf7	ENSMUSG00000025498	6.206	3020	chr7	141262706	141266481	-	protein_coding	2	1	148	4	8.05e-07
BC080695	ENSMUSG00000070618	6.1801	2141	chr4	143551700	143573798	+	protein_coding	5	1	278	81	1.35e-07
Gm4027	ENSMUSG00000092019	6.179	1850	chr12	87618869	87622955	+	protein_coding	12	1	583	170	6.72e-08
Gm12617	ENSMUSG00000084034	6.14675	381	chr11	60692695	60693075	-	processed_pseudogene	19	12	1373	2155	7.81e-18
Gm7104	ENSMUSG00000094635	6.14072	1521	chr12	88284535	88286055	-	protein_coding	2	0	97	61	5.52e-06
Epn3	ENSMUSG00000010080	6.12559	4067	chr11	94489599	94499974	-	protein_coding	4	0	181	36	1.75e-06
Vgll1	ENSMUSG00000031131	6.11768	2455	chrX	57088106	57106540	+	protein_coding	9	0	389	88	8.05e-07
Tmem92	ENSMUSG00000075610	6.03181	2187	chr11	94777217	94782703	-	protein_coding	16	3	768	241	5.08e-09
Tacstd2	ENSMUSG00000051397	6.02679	1764	chr6	67534059	67535822	-	protein_coding	17	2	762	255	2.27e-08
Cfh	ENSMUSG00000026365	6.02504	8383	chr1	140084708	140183764	-	protein_coding	12	2	566	187	3.66e-08
Zscan4f	ENSMUSG00000070828	5.92791	2430	chr7	11397915	11402741	+	protein_coding	26	6	1198	827	5.83e-11
Vax2	ENSMUSG00000034777	5.91118	1242	chr6	83711264	83738313	+	protein_coding	11	1	448	170	3.84e-07
Scnn1a	ENSMUSG00000030340	5.89527	4132	chr6	125320659	125344943	+	protein_coding	39	31	2602	740	6.79e-18
AA623943	ENSMUSG00000081478	5.89336	354	chr11	94812619	94813348	-	unprocessed_pseudogene	5	0	190	47	3.85e-06
Alox12e	ENSMUSG00000018907	5.88968	2826	chr11	70315610	70322628	-	protein_coding	8	3	411	605	2.6e-09
Gm4778	ENSMUSG00000089696	5.88903	1241	chr3	94264036	94266784	+	protein_coding	7	0	261	201	1.37e-06
Gm5989	ENSMUSG00000094300	5.88397	2076	chr6	23157986	23160061	-	processed_pseudogene	3	2	192	127	5.19e-07
Pkp1	ENSMUSG00000026413	5.86487	5024	chr1	135871395	135919207	-	protein_coding	13	8	767	33	2.19e-09
Gm28940	ENSMUSG00000100786	5.85647	1682	chr1	82392493	82402746	-	antisense	3	0	115	77	7.84e-06
Chit1	ENSMUSG00000026450	5.84457	1815	chr1	134111242	134151540	+	protein_coding	13	21	1241	74	6.89e-11
Gm2075	ENSMUSG00000096049	5.84176	435	chr12	88011848	88012282	+	protein_coding	1	2	116	32	4.29e-06
Krt80	ENSMUSG00000037185	5.79951	1774	chr15	101349571	101370125	-	protein_coding	13	5	625	8	3.25e-08
Inpp4b	ENSMUSG00000037940	5.78624	10176	chr8	81342556	82125036	+	protein_coding	6	1	245	211	5.08e-07
Msln	ENSMUSG00000063011	5.75968	2114	chr17	25748614	25754327	-	protein_coding	158	22	5885	3838	1.03e-10
Clps	ENSMUSG00000024225	5.73294	550	chr17	28558210	28560766	-	protein_coding	6	2	270	158	2.65e-07
Ifit1	ENSMUSG00000034459	5.72976	2656	chr19	34640871	34650009	+	protein_coding	2	2	140	100	2.44e-06
Sp110	ENSMUSG00000070034	5.70726	6781	chr1	85576899	85598817	-	protein_coding	5	0	167	100	7.73e-06
Aldh3b2	ENSMUSG00000075296	5.67686	2141	chr19	3972328	3981645	+	protein_coding	48	14	1944	158	8.53e-11
Gbp5	ENSMUSG00000040264	5.67239	5844	chr3	142496934	142619179	+	protein_coding	14	9	735	387	6.5e-10
Zscan4b	ENSMUSG00000095339	5.67238	1754	chr7	10900740	10905050	-	protein_coding	15	1	502	450	3.74e-07
Megf11	ENSMUSG00000036466	5.67189	11181	chr9	64385626	64709205	+	protein_coding	94	143	7640	5176	1.64e-23
Tmprss4	ENSMUSG00000032091	5.65481	2589	chr9	45172726	45204092	-	protein_coding	26	1	825	49	6.07e-06
Ctso	ENSMUSG00000028015	5.64925	5123	chr3	81932601	81956725	+	protein_coding	8	8	509	191	1.61e-08
Prss52	ENSMUSG00000021966	5.63452	1064	chr14	64104286	64113755	+	protein_coding	9	0	278	36	1.26e-05
Cd99	ENSMUSG00000095742	5.62793	243	chrJH584295.1	66	1479	-	protein_coding	1	2	100	84	1.04e-05
Mal	ENSMUSG00000027375	5.58047	2778	chr2	127633226	127656695	-	protein_coding	2	16	561	81	2.48e-06
Tmprss3	ENSMUSG00000024034	5.57756	2879	chr17	31179272	31198975	-	protein_coding	41	3	1271	397	7.67e-07
D13Ertd608e	ENSMUSG00000095514	5.56345	724	chr13	119836006	119846570	+	protein_coding	7	0	208	55	1.46e-05
Gm4782	ENSMUSG00000092012	5.54526	2073	chr6	50608637	50610709	+	protein_coding	4	0	121	36	1.91e-05
Gpr114	ENSMUSG00000061577	5.542	3147	chr8	94923694	94943290	+	protein_coding	17	12	846	218	1.08e-09
Pof1b	ENSMUSG00000034607	5.46952	3886	chrX	112638431	112698651	-	protein_coding	44	37	2243	2420	6.41e-18
Muc20	ENSMUSG00000035638	5.41454	4027	chr16	32777419	32797435	-	protein_coding	8	2	268	130	1.39e-06
Usp17la	ENSMUSG00000054568	5.37291	2656	chr7	104857009	104862667	+	protein_coding	24	3	684	387	6.51e-07
H2-T10	ENSMUSG00000079491	5.3658	3419	chr17	36115876	36121465	-	polymorphic_pseudogene	6	4	262	12	1.54e-06
Syt8	ENSMUSG00000031098	5.3457	1894	chr7	142434850	142440396	+	protein_coding	11	0	276	14	5.44e-05
Nipal2	ENSMUSG00000038879	5.3009	3825	chr15	34572799	34678706	-	protein_coding	16	12	692	94	2.88e-08
Fat2	ENSMUSG00000055333	5.28403	14528	chr11	55250609	55336564	-	protein_coding	96	29	2977	1584	3.5e-12
Cacna1s	ENSMUSG00000026407	5.27202	6550	chr1	136052750	136119822	+	protein_coding	20	7	646	349	3.98e-08
Gm13752	ENSMUSG00000085921	5.27156	491	chr2	80394897	80400525	+	antisense	5	1	148	143	1.09e-05
Usp17le	ENSMUSG00000043073	5.26127	1626	chr7	104768160	104777470	-	protein_coding	37	5	980	484	4.98e-07
A530040E14Rik	ENSMUSG00000072109	5.24653	2323	chr1	85105946	85114035	+	antisense	7	0	167	126	3.71e-05
Ddx60	ENSMUSG00000037921	5.23493	6931	chr8	61928087	62037701	+	protein_coding	26	20	1083	539	2e-10
AU015228	ENSMUSG00000074804	5.20111	1320	chr2	130100524	130101843	+	processed_pseudogene	3	3	143	35	9.69e-06
Gm11695	ENSMUSG00000085651	5.19183	407	chr11	115462045	115463454	-	antisense	5	1	140	20	2.1e-05
Psca	ENSMUSG00000022598	5.18081	860	chr15	74714839	74717069	+	protein_coding	3	3	141	5	1.09e-05
Ffar3	ENSMUSG00000019429	5.16255	1849	chr7	30854330	30856178	-	protein_coding	5	2	160	25	1.07e-05
Tgtp1	ENSMUSG00000078922	5.13802	3205	chr11	48985327	48994172	-	protein_coding	2	7	206	139	9.02e-06
Hivep2	ENSMUSG00000015501	5.13455	13720	chr10	13966075	14151374	+	protein_coding	79	9	1867	1494	1.64e-07
Plscr2	ENSMUSG00000032372	5.12978	3180	chr9	92275602	92297752	+	protein_coding	9	2	241	133	7.06e-06
Cldn3	ENSMUSG00000070473	5.12225	1259	chr5	134986214	134987472	+	protein_coding	43	3	968	325	1.26e-05
Tmem140	ENSMUSG00000057137	5.11315	5687	chr6	34863146	34874946	+	protein_coding	8	8	351	34	9.92e-07
Cfc1	ENSMUSG00000026124	5.10864	1040	chr1	34535648	34544313	+	protein_coding	7	3	218	120	4.48e-06
Tap2	ENSMUSG00000024339	5.10082	3781	chr17	34203527	34216321	+	protein_coding	40	12	1095	159	6.47e-08
Trim67	ENSMUSG00000036913	5.09255	8817	chr8	124793019	124834713	+	protein_coding	17	9	553	74	4e-07
Gm8038	ENSMUSG00000091981	5.08569	2064	chr6	50619822	50621885	-	processed_pseudogene	11	15	560	193	1.62e-07
Apol7b	ENSMUSG00000068252	5.07551	2416	chr15	77422210	77447492	-	protein_coding	12	0	249	101	0.000117014
Abcb11	ENSMUSG00000027048	5.0499	5146	chr2	69238282	69342616	-	protein_coding	9	2	228	123	1.06e-05
AC168977.1	ENSMUSG00000079808	5.03	1910	chrGL456212.1	128555	150452	-	protein_coding	8	12	416	161	9.19e-07
Sspo	ENSMUSG00000029797	5.0221	15848	chr6	48448229	48501250	+	protein_coding	14	2	321	130	1.47e-05
Bhmt2	ENSMUSG00000042118	5.00545	2467	chr13	93655720	93674302	-	protein_coding	27	45	1467	443	6.06e-10
Gm11771	ENSMUSG00000083618	5.00503	732	chr11	120765310	120767365	+	unprocessed_pseudogene	6	4	204	26	8.6e-06
1810011O10Rik	ENSMUSG00000056313	5.00025	1805	chr8	24437180	24438984	-	protein_coding	26	16	837	184	2.69e-08
Npas2	ENSMUSG00000026077	4.9635	4791	chr1	39193731	39363236	+	protein_coding	18	25	849	329	1.67e-08
Inpp5j	ENSMUSG00000034570	4.96151	5092	chr11	3494375	3504821	-	protein_coding	18	6	463	80	3.37e-06
Nr2f2	ENSMUSG00000030551	4.96099	4863	chr7	70351946	70366735	-	protein_coding	4	4	160	180	9.83e-06
Hdc	ENSMUSG00000027360	4.95476	6389	chr2	126593667	126619299	-	protein_coding	12	15	530	475	5.85e-08
Nptx1	ENSMUSG00000025582	4.93108	5217	chr11	119538719	119547753	-	protein_coding	8	6	270	216	2.48e-06
Trim43a	ENSMUSG00000090693	4.91572	1981	chr9	88580891	88588819	+	protein_coding	11	2	244	151	1.74e-05
Mmp23	ENSMUSG00000029061	4.9077	2340	chr4	155650655	155653384	-	protein_coding	26	16	785	294	3.66e-08
Aspa	ENSMUSG00000020774	4.87407	5954	chr11	73304992	73329596	-	protein_coding	49	36	1553	1261	3.93e-12
Lmx1a	ENSMUSG00000026686	4.86389	3396	chr1	167689237	167848741	+	protein_coding	6	8	260	165	4.1e-06
Gm6189	ENSMUSG00000090637	4.85829	2082	chr1	80383104	80385185	-	processed_pseudogene	4	4	149	83	2.31e-05
0610005C13Rik	ENSMUSG00000085214	4.841	3582	chr7	45567795	45575327	-	processed_transcript	5	2	128	118	4.46e-05
Fut2	ENSMUSG00000055978	4.83503	2865	chr7	45648595	45666308	-	protein_coding	16	4	353	67	1.23e-05
Abcb5	ENSMUSG00000072791	4.8314	4378	chr12	118867824	118966421	-	protein_coding	13	4	301	158	8.81e-06
Tbx4	ENSMUSG00000000094	4.80854	3401	chr11	85886422	85916097	+	protein_coding	28	1	492	323	0.000174107
Amy1	ENSMUSG00000074264	4.8082	3446	chr3	113555710	113606699	-	protein_coding	7	2	159	30	4.89e-05
Dock2	ENSMUSG00000020143	4.80472	11425	chr11	34226815	34783892	-	protein_coding	158	28	3146	3286	1.24e-08
1600014K23Rik	ENSMUSG00000035491	4.79353	835	chrX	85249679	85270288	+	protein_coding	16	3	325	66	2.78e-05
Vstm2l	ENSMUSG00000037843	4.79175	1363	chr2	157914653	157944719	+	protein_coding	9	5	244	69	1.09e-05
Doc2b	ENSMUSG00000020848	4.78658	4361	chr11	75768966	75796049	-	protein_coding	15	1	271	33	0.000178265
Pitx2	ENSMUSG00000028023	4.77703	4726	chr3	129199878	129219591	+	protein_coding	20	18	654	68	4.92e-07
Pitpnm3	ENSMUSG00000040543	4.77641	9815	chr11	72047528	72135778	-	protein_coding	15	6	358	82	6.66e-06
Trim47	ENSMUSG00000020773	4.73032	2735	chr11	116105752	116127210	-	protein_coding	28	33	1020	599	5.65e-09
Prkch	ENSMUSG00000021108	4.7194	4519	chr12	73584797	73778185	+	protein_coding	91	20	1778	706	1.35e-07
Cdh13	ENSMUSG00000031841	4.71084	11144	chr8	118283733	119324921	+	protein_coding	19	4	371	385	1.04e-05
Npc1l1	ENSMUSG00000020447	4.69917	4467	chr11	6211013	6230143	-	protein_coding	58	14	1141	138	1.37e-06
Akr1c14	ENSMUSG00000033715	4.67389	2973	chr13	4049011	4090422	+	protein_coding	7	5	194	95	2.04e-05
Krt7	ENSMUSG00000023039	4.67039	7055	chr15	101411043	101430313	+	protein_coding	152	22	2674	44	1.9e-06
Gm10286	ENSMUSG00000070111	4.66421	5077	chr8	94964679	94969756	-	pseudogene	11	0	172	88	0.00055684
Eif4e1b	ENSMUSG00000074895	4.64448	2255	chr13	54783998	54788459	+	protein_coding	7	4	174	76	3.75e-05
Mfi2	ENSMUSG00000022780	4.6374	4133	chr16	31878810	31899020	+	protein_coding	14	18	504	105	2.9e-06
Acoxl	ENSMUSG00000027380	4.63293	3179	chr2	127838876	128123873	+	protein_coding	30	20	773	983	8.04e-09
Mall	ENSMUSG00000027377	4.63068	2006	chr2	127704386	127729932	-	protein_coding	29	34	983	382	3.09e-08
Plch2	ENSMUSG00000029055	4.62727	8112	chr4	154983115	155056784	-	protein_coding	148	13	2390	750	1.81e-05
Lgals3bp	ENSMUSG00000033880	4.62601	2847	chr11	118392751	118402092	-	protein_coding	50	4	805	408	8.63e-05
Cers3	ENSMUSG00000030510	4.59232	3251	chr7	66743504	66823692	+	protein_coding	10	5	227	32	3.35e-05
Gdpd5	ENSMUSG00000035314	4.58454	3582	chr7	99381549	99460983	+	protein_coding	60	42	1522	208	5.71e-09
Gjb1	ENSMUSG00000047797	4.57132	1707	chrX	101376378	101385629	+	protein_coding	34	72	1606	624	1.29e-08
Chdh	ENSMUSG00000015970	4.55653	6156	chr14	30009023	30040466	+	protein_coding	18	1	273	18	0.000545895
Smyd1	ENSMUSG00000055027	4.54352	4546	chr6	71213940	71322233	-	protein_coding	187	113	4329	6775	1.29e-16
Eps8l1	ENSMUSG00000006154	4.54042	4953	chr7	4460674	4479404	+	protein_coding	10	3	189	43	8.68e-05
Ehf	ENSMUSG00000012350	4.52336	5576	chr2	103263433	103303278	-	protein_coding	21	4	353	128	7.37e-05
Tuba3b	ENSMUSG00000067338	4.51921	1775	chr6	145615757	145621479	+	protein_coding	47	9	782	295	1.4e-05
Naalad2	ENSMUSG00000043943	4.47407	4749	chr9	18321951	18402995	-	protein_coding	7	19	371	157	3.53e-05
Pdzk1ip1	ENSMUSG00000028716	4.46716	1778	chr4	115088708	115093899	+	protein_coding	11	7	250	30	3.29e-05
Nos2	ENSMUSG00000020826	4.46338	4192	chr11	78920787	78960254	+	protein_coding	16	5	287	17	6.89e-05
Pglyrp1	ENSMUSG00000030413	4.46113	681	chr7	18884690	18890438	+	protein_coding	13	9	304	283	1.06e-05
Dmgdh	ENSMUSG00000042102	4.46023	3412	chr13	93674433	93752831	+	protein_coding	64	109	2415	1022	2.66e-10
Mocos	ENSMUSG00000039616	4.44231	2884	chr18	24653691	24701556	+	protein_coding	87	50	1843	689	1.17e-09
Zbp1	ENSMUSG00000027514	4.431	3529	chr2	173206612	173218923	-	protein_coding	68	57	1683	588	1.05e-09
Anxa1	ENSMUSG00000024659	4.42342	2608	chr19	20373428	20390944	-	protein_coding	193	37	2988	2995	1.03e-07
Tinagl1	ENSMUSG00000028776	4.41454	4358	chr4	130164454	130175122	-	protein_coding	71	58	1716	194	5.08e-09
Pdlim3	ENSMUSG00000031636	4.40666	1578	chr8	45885485	45919546	+	protein_coding	22	5	352	146	8.34e-05
Alppl2	ENSMUSG00000026246	4.39961	2256	chr1	87086694	87089928	-	protein_coding	7	16	311	37	5.37e-05
Stk39	ENSMUSG00000027030	4.397	4955	chr2	68210445	68472268	-	protein_coding	73	37	1431	743	1.08e-08
Rfx4	ENSMUSG00000020037	4.39414	4724	chr10	84756062	84906538	+	protein_coding	57	43	1310	933	2.19e-09
Tspo2	ENSMUSG00000023995	4.38506	3176	chr17	48447956	48451522	-	protein_coding	13	12	329	36	1.97e-05
Hhip	ENSMUSG00000064325	4.37563	4896	chr8	79966115	80058006	-	protein_coding	67	105	2260	1278	2e-10
Loxl4	ENSMUSG00000025185	4.37238	4213	chr19	42593982	42612813	-	protein_coding	32	5	467	80	0.000194341
Evx1	ENSMUSG00000005503	4.35838	2877	chr6	52313498	52318378	+	protein_coding	9	1	128	379	0.000248438
Atp8b1	ENSMUSG00000039529	4.32938	6440	chr18	64528979	64661000	-	protein_coding	81	4	1025	234	0.000815575
Aox3	ENSMUSG00000064294	4.30638	7033	chr1	58113130	58200698	+	protein_coding	48	8	674	1261	8.99e-06
Gstm3	ENSMUSG00000004038	4.30553	1311	chr3	107963696	107969283	-	protein_coding	66	129	2453	302	9.39e-09
Parp10	ENSMUSG00000063268	4.29575	4275	chr15	76231174	76243441	-	protein_coding	195	33	2706	861	2.82e-06
Rimbp2	ENSMUSG00000029420	4.29408	4264	chr5	128760401	128953362	-	protein_coding	86	14	1188	445	2.65e-05
Erap1	ENSMUSG00000021583	4.28645	4014	chr13	74639872	74691875	+	protein_coding	104	105	2555	1461	1.41e-11
Osm	ENSMUSG00000058755	4.27964	2272	chr11	4236420	4241026	+	protein_coding	106	8	1330	900	0.000186916
Prom2	ENSMUSG00000027376	4.2762	5187	chr2	127526473	127541467	-	protein_coding	179	12	2217	279	0.000311413
Lefty1	ENSMUSG00000038793	4.26003	1758	chr1	180935022	180938400	+	protein_coding	252	539	9661	2520	8.49e-12
Trpc6	ENSMUSG00000031997	4.25114	3029	chr9	8544196	8680565	+	protein_coding	4	5	110	113	0.000239865
Selplg	ENSMUSG00000048163	4.2431	2604	chr5	113817798	113830501	-	protein_coding	15	5	235	36	0.000167357
Slc4a9	ENSMUSG00000024485	4.23911	2930	chr18	36528157	36541293	+	protein_coding	65	36	1180	249	4.04e-07
Rsad2	ENSMUSG00000020641	4.22346	4328	chr12	26442753	26456452	-	protein_coding	18	10	326	259	3.14e-05
Gsn	ENSMUSG00000026879	4.2151	2977	chr2	35279663	35307892	+	protein_coding	265	158	4857	546	6.75e-12
Krtdap	ENSMUSG00000074199	4.21212	679	chr7	30787896	30791097	+	protein_coding	40	5	506	80	0.000503147
Gm16368	ENSMUSG00000095265	4.20871	432	chr12	88083697	88084128	+	processed_pseudogene	12	11	268	106	4.43e-05
Nwd1	ENSMUSG00000048148	4.20313	8701	chr8	72646711	72714746	+	protein_coding	34	3	413	125	0.000931449
Tmem176b	ENSMUSG00000029810	4.18678	2049	chr6	48833811	48841374	-	protein_coding	10	11	242	156	5.24e-05
AI593442	ENSMUSG00000078307	4.18615	5615	chr9	52673044	52679429	-	protein_coding	6	18	281	218	0.000153959
Krt17	ENSMUSG00000035557	4.17238	1551	chr11	100256217	100261029	-	protein_coding	295	97	4314	1664	3.52e-09
Cbx8	ENSMUSG00000025578	4.17203	3675	chr11	119036305	119040969	-	protein_coding	12	3	168	62	0.00039703
Oas1b	ENSMUSG00000029605	4.16672	1992	chr5	120812635	120824163	+	polymorphic_pseudogene	14	8	247	87	8.83e-05
Krt8	ENSMUSG00000049382	4.16658	1805	chr15	101996711	102004342	-	protein_coding	563	169	8004	1370	1.99e-09
Jun	ENSMUSG00000052684	4.16055	3189	chr4	95049034	95052222	-	protein_coding	161	42	2209	982	3.86e-07
Lgals9	ENSMUSG00000001123	4.16054	2137	chr11	78962974	78984946	-	protein_coding	573	233	8830	4487	6.13e-12
Tspan1	ENSMUSG00000028699	4.14569	2329	chr4	116161869	116167601	-	protein_coding	118	29	1583	910	1.96e-06
Grin2c	ENSMUSG00000020734	4.14148	5037	chr11	115249169	115267243	-	protein_coding	29	12	447	104	5.99e-05
Parva	ENSMUSG00000030770	4.13836	10157	chr7	112427505	112591692	+	protein_coding	211	367	6458	2595	6.59e-12
Copz2	ENSMUSG00000018672	4.13557	2208	chr11	96849870	96861203	+	protein_coding	76	80	1720	157	4.11e-08
Tmtc2	ENSMUSG00000036019	4.1321	7779	chr10	105187663	105574451	-	protein_coding	64	44	1177	441	1.85e-07
Ttll3	ENSMUSG00000030276	4.11595	5059	chr6	113389260	113414583	+	protein_coding	131	48	1901	763	1.05e-07
Prkcdbp	ENSMUSG00000037060	4.11532	1035	chr7	105480607	105482197	-	protein_coding	5	7	133	99	0.000293168
Krt19	ENSMUSG00000020911	4.11341	1855	chr11	100140810	100148665	-	protein_coding	283	97	4018	2974	2.56e-09
Pdlim4	ENSMUSG00000020388	4.11106	2560	chr11	54054928	54069014	-	protein_coding	37	49	938	130	2.54e-06
1700001O22Rik	ENSMUSG00000044320	4.10983	2788	chr2	30794769	30803661	-	protein_coding	17	15	347	228	3.53e-05
Tmem176a	ENSMUSG00000023367	4.10729	1119	chr6	48841483	48845364	+	protein_coding	13	10	249	137	7.02e-05
Mbp	ENSMUSG00000041607	4.10152	8403	chr18	82475146	82585637	+	protein_coding	98	44	1500	479	2.41e-07
Cbx4	ENSMUSG00000039989	4.09776	5210	chr11	119077573	119086221	-	protein_coding	18	25	466	156	3.15e-05
Cysrt1	ENSMUSG00000036731	4.09075	1330	chr2	25238818	25242452	-	protein_coding	31	5	374	37	0.000561141
Ccser1	ENSMUSG00000039578	4.08657	8722	chr6	61180324	62382865	+	protein_coding	24	19	457	244	1.81e-05
Arg2	ENSMUSG00000021125	4.07142	1428	chr12	79130777	79156301	+	protein_coding	8	12	214	237	0.000108602
Igf2	ENSMUSG00000048583	4.06574	5723	chr7	142650766	142666816	-	protein_coding	570	67	6408	197	3.25e-05
Gm27167	ENSMUSG00000098534	4.03349	511	chr8	86902453	86919422	+	lincRNA	20	11	316	135	8.43e-05
Gpr56	ENSMUSG00000031785	4.0317	3864	chr8	94977109	95014208	+	protein_coding	275	76	3493	1598	1.08e-07
Arsb	ENSMUSG00000042082	4.0174	3989	chr13	93771679	93943016	+	protein_coding	29	26	558	338	7.89e-06
Jazf1	ENSMUSG00000063568	3.99511	2536	chr6	52768797	53068631	-	protein_coding	10	5	150	90	0.000430814
Oc90	ENSMUSG00000015001	3.96934	1912	chr15	65876053	65912397	-	protein_coding	39	1	377	233	0.00548984
Il17re	ENSMUSG00000043088	3.96181	2992	chr6	113458484	113470751	+	protein_coding	84	7	853	232	0.00123263
Dner	ENSMUSG00000036766	3.94585	4784	chr1	84369839	84696221	-	protein_coding	38	62	977	161	6.89e-06
Cdkn2a	ENSMUSG00000044303	3.94466	1172	chr4	89274471	89294653	-	protein_coding	80	11	847	283	0.000401172
Ido2	ENSMUSG00000031549	3.93954	3634	chr8	24531894	24576333	-	protein_coding	11	12	223	1158	8.32e-06
Asprv1	ENSMUSG00000033508	3.92849	1529	chr6	86628174	86629702	+	protein_coding	42	6	444	536	0.000394501
Adh7	ENSMUSG00000055301	3.92637	3369	chr3	138217823	138233382	+	protein_coding	13	15	269	117	0.000136108
Prss8	ENSMUSG00000030800	3.90879	1852	chr7	127925725	127930113	-	protein_coding	154	83	2197	671	2.4e-08
Tmprss5	ENSMUSG00000032268	3.90584	3058	chr9	49081260	49117587	+	protein_coding	30	28	545	526	7.89e-06
Tmem154	ENSMUSG00000056498	3.90347	4738	chr3	84666192	84704575	+	protein_coding	49	37	802	277	5.91e-06
Mb	ENSMUSG00000018893	3.89696	1252	chr15	77015489	77050670	-	protein_coding	61	12	661	77	0.000430578
Radil	ENSMUSG00000029576	3.89673	4803	chr5	142484839	142551098	-	protein_coding	205	70	2503	831	3.21e-07
Tmem30b	ENSMUSG00000034435	3.88776	3282	chr12	73543114	73546395	-	protein_coding	228	184	3798	1464	5.19e-11
Sstr5	ENSMUSG00000050824	3.88553	2733	chr17	25489875	25497288	-	protein_coding	20	4	218	196	0.000762735
Lgals4	ENSMUSG00000053964	3.87635	2315	chr7	28833854	28841708	+	protein_coding	70	21	817	252	6.39e-05
Phldb3	ENSMUSG00000074277	3.86048	2273	chr7	24611328	24629288	+	protein_coding	54	8	546	235	0.000786838
Otud6a	ENSMUSG00000051582	3.85916	873	chrX	100429013	100429885	+	protein_coding	78	9	762	575	0.000622025
Fmn1	ENSMUSG00000044042	3.85485	15397	chr2	113327736	113716767	+	protein_coding	105	105	1903	1095	6.57e-09
Rapgef4	ENSMUSG00000049044	3.84655	6677	chr2	71981240	72257474	+	protein_coding	69	29	868	3429	3.25e-08
Bcl2l15	ENSMUSG00000044165	3.83811	2188	chr3	103832601	103854618	+	protein_coding	14	5	169	528	0.000261304
Vwf	ENSMUSG00000001930	3.82923	16064	chr6	125546774	125686679	+	protein_coding	569	95	5693	2463	9.46e-06
Oasl1	ENSMUSG00000041827	3.81945	2608	chr5	114923240	114937915	+	protein_coding	47	25	629	207	3.76e-05
Gabrp	ENSMUSG00000020159	3.80002	3377	chr11	33550781	33578959	-	protein_coding	57	29	740	60	4.73e-05
Rgma	ENSMUSG00000070509	3.7985	3782	chr7	73375520	73419899	+	protein_coding	36	6	356	388	0.000773064
Spns3	ENSMUSG00000020798	3.78807	5508	chr11	72494919	72550506	-	protein_coding	22	19	355	141	0.000159122
Cabp4	ENSMUSG00000024842	3.77457	1431	chr19	4135425	4139609	-	protein_coding	43	11	452	501	0.000193874
Metrnl	ENSMUSG00000039208	3.76723	1586	chr11	121701544	121716306	+	protein_coding	20	9	245	59	0.000523767
Gpx2	ENSMUSG00000042808	3.75935	1067	chr12	76792335	76795554	-	protein_coding	856	191	8586	6454	5.35e-07
Pde6a	ENSMUSG00000024575	3.74979	4521	chr18	61220482	61289924	+	protein_coding	28	6	280	54	0.00133478
Krt18	ENSMUSG00000023043	3.72025	1400	chr15	102028216	102032026	+	protein_coding	588	295	7162	880	6.06e-10
Junb	ENSMUSG00000052837	3.72004	1840	chr8	84976909	84978748	-	protein_coding	151	66	1757	841	6.71e-07
Apobec2	ENSMUSG00000040694	3.70423	1218	chr17	48419231	48432728	-	protein_coding	142	180	2643	1849	2.44e-09
Frk	ENSMUSG00000019779	3.70127	4799	chr10	34483400	34611226	+	protein_coding	13	21	281	126	0.000391809
Rhox9	ENSMUSG00000068048	3.69054	2488	chrX	37899097	37901770	-	protein_coding	180	26	1604	215	0.000450594
Nod1	ENSMUSG00000038058	3.68608	4415	chr6	54923942	54972612	-	protein_coding	30	23	426	546	3.73e-05
Sgcz	ENSMUSG00000039539	3.67789	3027	chr8	37522298	38661508	-	protein_coding	22	4	204	169	0.00185878
Tmem56	ENSMUSG00000028132	3.67339	7650	chr3	121201761	121283098	-	protein_coding	27	6	258	196	0.00132244
Hsbp1l1	ENSMUSG00000078963	3.66614	1251	chr18	80229758	80247102	-	protein_coding	24	41	524	142	0.000204081
Aldh3a1	ENSMUSG00000019102	3.6642	1942	chr11	61207537	61218421	+	protein_coding	66	77	1140	941	7.94e-07
Fbp1	ENSMUSG00000069805	3.65954	1702	chr13	62864753	62888282	-	protein_coding	68	5	555	221	0.00499214
Thbs1	ENSMUSG00000040152	3.63909	6073	chr2	118111876	118127133	+	protein_coding	87	32	909	659	3.17e-05
Sec1	ENSMUSG00000040364	3.63543	2467	chr7	45677689	45694402	-	protein_coding	26	18	341	129	0.000328785
C1qtnf9	ENSMUSG00000071347	3.61949	1903	chr14	60768134	60780869	+	protein_coding	56	8	477	1431	0.000391289
Glis3	ENSMUSG00000052942	3.61769	8842	chr19	28258851	28680077	-	protein_coding	119	210	2563	2624	2.47e-08
Atp1a2	ENSMUSG00000007097	3.61662	7038	chr1	172271709	172298064	-	protein_coding	33	59	717	79	0.000146356
Tnni1	ENSMUSG00000026418	3.59863	3600	chr1	135779434	135810989	+	protein_coding	34	11	335	231	0.000800434
Alox12b	ENSMUSG00000032807	3.59293	2431	chr11	69156989	69169792	+	protein_coding	46	9	404	89	0.00210734
Spesp1	ENSMUSG00000046846	3.58272	3013	chr9	62270729	62282179	-	protein_coding	53	35	655	271	5.67e-05
C130073F10Rik	ENSMUSG00000046133	3.58132	913	chr4	101890020	101893789	-	protein_coding	67	115	1382	671	4.65e-06
Cachd1	ENSMUSG00000028532	3.57266	6020	chr4	100776675	101029220	+	protein_coding	135	108	1801	3360	1.99e-09
Cldn7	ENSMUSG00000018569	3.5719	1948	chr11	69964779	69967885	+	protein_coding	217	165	2825	943	1.92e-08
Camk2n1	ENSMUSG00000046447	3.57111	4444	chr4	138454314	138460123	+	protein_coding	191	370	4241	951	8.91e-08
Misp	ENSMUSG00000035852	3.56119	2487	chr10	79821021	79830452	+	protein_coding	156	40	1407	248	0.000143905
Ifi35	ENSMUSG00000010358	3.55597	1727	chr11	101448407	101458698	+	protein_coding	132	84	1574	592	1.26e-06
Nccrp1	ENSMUSG00000047586	3.53876	1531	chr7	28543596	28547254	-	protein_coding	70	30	715	243	0.000142935
Tbc1d9	ENSMUSG00000031709	3.53264	5887	chr8	83165352	83272934	+	protein_coding	303	205	3645	3691	9.53e-10
App	ENSMUSG00000022892	3.53061	3128	chr16	84954440	85173707	-	protein_coding	390	272	4746	1984	1.03e-09
Rtn4rl1	ENSMUSG00000045287	3.53049	3525	chr11	75193783	75267769	+	protein_coding	67	12	554	491	0.00110118
Eps8l2	ENSMUSG00000025504	3.52135	4370	chr7	141338880	141363020	+	protein_coding	402	149	3869	501	6.47e-07
Notum	ENSMUSG00000042988	3.51298	2408	chr11	120653788	120661175	-	protein_coding	273	507	5658	10637	1.34e-09
Gbp9	ENSMUSG00000029298	3.50384	3693	chr5	105078394	105139539	-	protein_coding	64	43	754	846	1.29e-05
S100a14	ENSMUSG00000042306	3.50274	1097	chr3	90526849	90528837	+	protein_coding	60	21	563	66	0.000697264
Sh3rf2	ENSMUSG00000057719	3.50226	5307	chr18	42053667	42158960	+	protein_coding	87	8	648	702	0.00334967
Capn3	ENSMUSG00000079110	3.50038	5023	chr2	120456019	120504913	+	protein_coding	187	56	1677	4236	1.54e-06
Fndc1	ENSMUSG00000071984	3.49145	9903	chr17	7738569	7827302	-	protein_coding	91	11	692	344	0.00293034
Cdhr1	ENSMUSG00000021803	3.47002	4303	chr14	37077850	37098311	-	protein_coding	296	105	2716	2342	8.05e-07
Il7	ENSMUSG00000040329	3.46663	5664	chr3	7569994	7613760	-	protein_coding	10	17	190	180	0.00124392
H2-Bl	ENSMUSG00000073406	3.46647	1682	chr17	36080115	36084223	-	polymorphic_pseudogene	200	264	3233	361	9.34e-08
Cdkn2b	ENSMUSG00000073802	3.46477	1393	chr4	89306289	89311032	-	protein_coding	44	11	371	179	0.00200294
Arhgef19	ENSMUSG00000028919	3.4501	4242	chr4	141239499	141257564	+	protein_coding	63	63	863	314	4e-05
Gm16938	ENSMUSG00000097749	3.44994	3982	chr7	98177194	98185597	+	lincRNA	31	14	304	193	0.000998795
Prlr	ENSMUSG00000005268	3.44786	15339	chr15	10177238	10349180	+	protein_coding	76	35	746	130	0.000213396
Pax6	ENSMUSG00000027168	3.44197	11694	chr2	105668900	105697364	+	protein_coding	13	11	164	246	0.00106926
Dpp6	ENSMUSG00000061576	3.42937	10030	chr5	26817203	27727505	+	protein_coding	28	33	414	248	0.000394501
Dhrs3	ENSMUSG00000066026	3.42715	2927	chr4	144892827	144928209	+	protein_coding	29	38	455	171	0.000469959
Dnah17	ENSMUSG00000033987	3.42135	16478	chr11	118021723	118129219	-	protein_coding	49	25	490	161	0.000530765
Setbp1	ENSMUSG00000024548	3.41541	9953	chr18	78750380	79109391	-	protein_coding	60	20	523	255	0.000735059
Klhdc7a	ENSMUSG00000078234	3.41349	7807	chr4	139960220	139968026	-	protein_coding	320	89	2651	643	2.73e-05
Lypd6b	ENSMUSG00000026765	3.41104	2604	chr2	49787688	49948849	+	protein_coding	28	12	263	245	0.00132244
Cml2	ENSMUSG00000033634	3.4057	3301	chr6	85865422	85869158	-	protein_coding	23	27	334	173	0.000761486
Meis2	ENSMUSG00000027210	3.40349	12043	chr2	115863064	116065839	-	protein_coding	57	32	583	714	7.7e-05
Lax1	ENSMUSG00000051998	3.39751	2309	chr1	133679091	133690108	-	protein_coding	52	15	432	554	0.000691239
Gal3st3	ENSMUSG00000047658	3.3847	2421	chr19	5298331	5308738	+	protein_coding	75	53	831	193	0.000102333
Zbtb4	ENSMUSG00000018750	3.38149	8117	chr11	69765912	69784023	+	protein_coding	77	39	746	313	0.000164061
Tapbp	ENSMUSG00000024308	3.37629	3296	chr17	33915899	33929288	+	protein_coding	575	472	6771	3406	1e-10
2005-09-01	ENSMUSG00000072214	3.36547	2127	chr16	18621811	18629938	-	protein_coding	35	15	318	48	0.00156633
Irgm1	ENSMUSG00000046879	3.36445	5810	chr11	48861968	48871683	-	protein_coding	39	91	855	918	0.00010414
Gpr116	ENSMUSG00000056492	3.35585	8535	chr17	43389466	43459557	+	protein_coding	199	73	1704	902	1.76e-05
Fam160a1	ENSMUSG00000051000	3.35485	7521	chr3	85660061	85887518	-	protein_coding	50	25	474	119	0.000826556
Susd1	ENSMUSG00000038578	3.34033	4766	chr4	59314683	59438633	-	protein_coding	344	361	4475	2592	3.87e-09
Nmi	ENSMUSG00000026946	3.33047	2001	chr2	51948487	51973494	-	protein_coding	47	54	639	340	0.000170861
Cdcp1	ENSMUSG00000035498	3.32671	6765	chr9	123170824	123216038	-	protein_coding	265	98	2228	553	1.5e-05
Sptb	ENSMUSG00000021061	3.32556	12147	chr12	76580488	76710547	-	protein_coding	551	210	4667	1779	7.35e-07
Rpl36	ENSMUSG00000057863	3.32441	404	chr17	56613395	56614243	+	protein_coding	752	196	5766	3960	5.69e-06
Wfdc2	ENSMUSG00000017723	3.32271	1140	chr2	164562413	164568510	+	protein_coding	549	471	6363	1329	1.35e-09
Acpp	ENSMUSG00000032561	3.314	7245	chr9	104288316	104337728	-	protein_coding	139	51	1157	858	6.91e-05
Dsp	ENSMUSG00000054889	3.30087	9625	chr13	38151328	38198577	+	protein_coding	1530	837	14380	2382	6.31e-10
Jund	ENSMUSG00000071076	3.27665	2878	chr8	70697739	70700616	+	protein_coding	240	324	3447	1609	9.24e-08
P2rx2	ENSMUSG00000029503	3.26898	1919	chr5	110339812	110343035	-	protein_coding	77	58	810	201	0.000174959
Trpv4	ENSMUSG00000014158	3.2689	4076	chr5	114622152	114658421	-	protein_coding	97	31	754	87	0.00110118
Plekhh3	ENSMUSG00000035172	3.2602	3582	chr11	101162679	101171351	-	protein_coding	32	25	341	73	0.00126009
Six1	ENSMUSG00000051367	3.25889	4383	chr12	73040015	73053887	-	protein_coding	100	56	923	805	4.3e-05
Ablim2	ENSMUSG00000029095	3.2512	7047	chr5	35757880	35884973	+	protein_coding	75	55	770	61	0.000309406
Fgd2	ENSMUSG00000024013	3.24952	4134	chr17	29360914	29379660	+	protein_coding	29	13	247	175	0.00226546
Tap1	ENSMUSG00000037321	3.24872	5476	chr17	34187553	34197225	+	protein_coding	219	42	1501	664	0.00079859
Rbm20	ENSMUSG00000043639	3.24465	6790	chr19	53677306	53867080	+	protein_coding	158	39	1135	1314	0.000266933
Rhob	ENSMUSG00000054364	3.24131	2223	chr12	8497763	8499985	-	protein_coding	301	331	3750	1752	3.01e-08
Cd109	ENSMUSG00000046186	3.24084	6900	chr9	78615546	78716253	+	protein_coding	345	74	2399	1522	0.000170125
Itih5	ENSMUSG00000025780	3.2374	7900	chr2	10153571	10256529	+	protein_coding	105	44	863	43	0.000597707
Rasgef1a	ENSMUSG00000030134	3.23625	3236	chr6	118066385	118091546	+	protein_coding	74	23	559	643	0.000742857
Pla2g4e	ENSMUSG00000050211	3.23368	6960	chr2	120166412	120245335	-	protein_coding	232	41	1552	1877	0.000516515
Guca1a	ENSMUSG00000023982	3.23103	871	chr17	47394560	47400584	-	protein_coding	52	51	606	122	0.000517362
Slc44a3	ENSMUSG00000039865	3.22907	2559	chr3	121459529	121532344	-	protein_coding	58	130	1125	137	0.000434669
Pde3a	ENSMUSG00000041741	3.22416	10794	chr6	141249269	141505940	+	protein_coding	50	15	372	751	0.00101896
Pdzd2	ENSMUSG00000022197	3.22136	21645	chr15	12359711	12739924	-	protein_coding	1696	196	10592	6150	0.000822489
Aldh3b1	ENSMUSG00000024885	3.22056	1875	chr19	3913493	3929761	-	protein_coding	46	29	434	53	0.00149182
Fam124a	ENSMUSG00000035184	3.21773	4406	chr14	62555737	62608486	+	protein_coding	46	27	421	156	0.00125613
Dusp8	ENSMUSG00000037887	3.21486	4870	chr7	142079490	142095843	-	protein_coding	27	12	224	237	0.00268411
Mrc2	ENSMUSG00000020695	3.20915	6674	chr11	105292643	105351139	+	protein_coding	90	29	673	863	0.000454306
Atxn1	ENSMUSG00000046876	3.20696	10605	chr13	45549758	45964991	-	protein_coding	266	46	1740	424	0.00126867
Kif27	ENSMUSG00000060176	3.20154	4462	chr13	58287516	58354862	-	protein_coding	50	15	366	164	0.00383398
Gm13228	ENSMUSG00000082352	3.19847	634	chr4	145574528	145575161	+	processed_pseudogene	43	23	375	226	0.00146801
Gdf15	ENSMUSG00000038508	3.19575	1852	chr8	70629393	70632456	-	protein_coding	97	57	873	199	0.000245239
Ldhd	ENSMUSG00000031958	3.19025	5328	chr8	111623785	111630374	-	protein_coding	111	23	742	361	0.00256862
Gm8540	ENSMUSG00000090535	3.18071	732	chr10	22040701	22048512	-	unprocessed_pseudogene	29	31	342	263	0.00123981
Synpo2	ENSMUSG00000050315	3.17755	9403	chr3	123076519	123236149	-	protein_coding	57	37	528	382	0.000442285
Foxj1	ENSMUSG00000034227	3.17719	2623	chr11	116330704	116335399	-	protein_coding	64	18	453	252	0.00306996
Neurl1b	ENSMUSG00000034413	3.1714	6331	chr17	26414829	26446349	+	protein_coding	40	22	346	60	0.00217372
Fstl3	ENSMUSG00000020325	3.17082	2445	chr10	79777272	79782630	+	protein_coding	65	31	533	39	0.00174179
Prickle2	ENSMUSG00000030020	3.15971	8637	chr6	92370892	92706145	-	protein_coding	224	112	1849	698	1.5e-05
Gm9025	ENSMUSG00000082433	3.15247	1568	chr13	111882393	111884177	-	processed_pseudogene	59	17	413	158	0.00421287
Unc13d	ENSMUSG00000057948	3.14194	4679	chr11	116062095	116077961	-	protein_coding	138	23	859	194	0.00490765
Gata2	ENSMUSG00000015053	3.13767	3351	chr6	88193891	88207030	+	protein_coding	43	25	371	107	0.00224115
Ttc25	ENSMUSG00000006784	3.12736	6147	chr11	100545607	100572568	+	protein_coding	193	97	1561	1140	1.35e-05
Crlf2	ENSMUSG00000033467	3.11524	1325	chr5	109554711	109558993	-	protein_coding	57	39	517	275	0.000760322
Zan	ENSMUSG00000079173	3.11339	17095	chr5	137378637	137477064	-	protein_coding	139	18	819	1060	0.00436915
Acp5	ENSMUSG00000001348	3.10949	1612	chr9	22126731	22135746	-	protein_coding	165	94	1381	545	5.16e-05
Unc80	ENSMUSG00000055567	3.09532	15143	chr1	66468367	66699866	+	protein_coding	12	15	146	412	0.00358659
Gbp4	ENSMUSG00000079363	3.09247	4538	chr5	105115767	105139586	-	protein_coding	43	82	678	981	0.000306488
Npnt	ENSMUSG00000040998	3.0915	5026	chr3	132881745	132950291	-	protein_coding	361	84	2300	850	0.000416981
Grin1	ENSMUSG00000026959	3.09103	9700	chr2	25291181	25319187	-	protein_coding	525	309	4390	2848	1.35e-07
2510009E07Rik	ENSMUSG00000043391	3.09036	5164	chr16	21649045	21694665	-	protein_coding	36	33	368	182	0.00194542
Map3k8	ENSMUSG00000024235	3.08665	4504	chr18	4331327	4353015	-	protein_coding	35	42	412	343	0.00117875
Lgals3	ENSMUSG00000050335	3.0834	1858	chr14	47367751	47386160	+	protein_coding	644	212	4425	5036	4.93e-06
Tesc	ENSMUSG00000029359	3.07901	1591	chr5	118027743	118061878	+	protein_coding	48	28	398	239	0.00187021
Ccdc141	ENSMUSG00000044033	3.07734	11717	chr2	77009902	77170636	-	protein_coding	302	318	3280	2625	1e-07
Vax2os	ENSMUSG00000085794	3.0767	5406	chr6	83692806	83712201	-	antisense	100	59	830	549	0.000267726
Ckb	ENSMUSG00000001270	3.07632	1478	chr12	111669355	111672338	-	protein_coding	2084	621	13881	13278	3.37e-06
Arrdc1	ENSMUSG00000026972	3.05817	2510	chr2	24925352	24935252	-	protein_coding	300	147	2291	1278	9.41e-06
Pvrl4	ENSMUSG00000006411	3.05469	3746	chr1	171370099	171388598	+	protein_coding	232	89	1633	396	0.000200707
Tmc4	ENSMUSG00000019734	3.05282	3859	chr7	3665790	3677524	-	protein_coding	195	199	2048	341	1.13e-05
Fcgrt	ENSMUSG00000003420	3.03751	1738	chr7	45092993	45103822	-	protein_coding	125	49	876	634	0.000562802
Maml2	ENSMUSG00000031925	3.03082	6138	chr9	13619990	13709533	+	protein_coding	166	17	899	1401	0.00744788
Serpinf1	ENSMUSG00000000753	3.03014	2359	chr11	75409769	75422701	-	protein_coding	188	218	2084	653	8.32e-06
Spats2l	ENSMUSG00000038305	3.02881	8041	chr1	57774162	57948394	+	protein_coding	40	53	479	202	0.00172946
Pla2g7	ENSMUSG00000023913	3.02772	2905	chr17	43568098	43612201	+	protein_coding	202	416	3210	2972	7.06e-06
Zscan5b	ENSMUSG00000058028	3.0226	1980	chr7	6222278	6239423	+	protein_coding	188	37	1107	982	0.00195047
Zadh2	ENSMUSG00000049090	3.02171	3321	chr18	84088158	84097514	+	protein_coding	81	28	542	149	0.00363835
Tmprss13	ENSMUSG00000037129	2.99412	3245	chr9	45319100	45347581	+	protein_coding	138	51	922	451	0.00101225
Cds1	ENSMUSG00000029330	2.98719	3939	chr5	101765130	101823858	+	protein_coding	271	369	3201	3068	6.54e-07
Irak2	ENSMUSG00000060477	2.98611	4194	chr6	113638467	113695009	+	protein_coding	369	223	2900	3639	5.19e-07
Mvb12b	ENSMUSG00000038740	2.98351	8741	chr2	33729953	33887946	-	protein_coding	138	159	1476	231	0.000111894
Arhgef6	ENSMUSG00000031133	2.97989	8552	chrX	57231485	57338729	-	protein_coding	32	39	353	75	0.00383802
Lrrn2	ENSMUSG00000026443	2.96846	3595	chr1	132880273	132940005	+	protein_coding	70	41	538	1391	0.00017641
Farp1	ENSMUSG00000025555	2.96458	5524	chr14	121035200	121283744	+	protein_coding	548	196	3548	1180	3.25e-05
Fbxo32	ENSMUSG00000022358	2.95869	6936	chr15	58175879	58214892	-	protein_coding	129	51	858	193	0.00154033
Urgcp	ENSMUSG00000049680	2.95262	5871	chr11	5713417	5762376	-	protein_coding	332	109	2083	1028	0.000196348
Tmem229b	ENSMUSG00000046157	2.94828	4732	chr12	78961795	79007627	-	protein_coding	208	104	1483	1053	6.26e-05
Cldn4	ENSMUSG00000047501	2.94819	1809	chr5	134945126	134946934	-	protein_coding	2767	575	15595	7550	0.000151018
Pink1	ENSMUSG00000028756	2.94697	2673	chr4	138313409	138326307	-	protein_coding	431	191	2944	1255	1.56e-05
Evpl	ENSMUSG00000034282	2.94526	6384	chr11	116220559	116238077	-	protein_coding	222	44	1240	407	0.00370811
A4galt	ENSMUSG00000047878	2.93558	2171	chr15	83226726	83251774	-	protein_coding	738	281	4768	2064	1.5e-05
Pkhd1	ENSMUSG00000043760	2.93231	14310	chr1	20057779	20618064	-	protein_coding	140	19	732	1567	0.00578945
Aqp3	ENSMUSG00000028435	2.91646	1829	chr4	41092722	41098183	-	protein_coding	429	711	5455	2276	1.58e-06
Arhgef16	ENSMUSG00000029032	2.9095	5481	chr4	154278486	154301676	-	protein_coding	351	166	2388	755	4.51e-05
Plekha6	ENSMUSG00000041757	2.90664	10827	chr1	133181321	133303435	+	protein_coding	433	159	2714	2400	3.93e-05
Crocc	ENSMUSG00000040860	2.89927	8266	chr4	141016637	141060550	-	protein_coding	450	121	2589	4590	0.000154611
Cc2d1a	ENSMUSG00000036686	2.89378	3710	chr8	84132828	84147936	-	protein_coding	800	303	5013	3542	9.83e-06
Tspo	ENSMUSG00000041736	2.89361	854	chr15	83563573	83574201	+	protein_coding	176	107	1301	194	0.000378125
Gsdmd	ENSMUSG00000022575	2.893	1776	chr15	75862339	75867404	+	protein_coding	362	143	2297	383	0.000155081
Card10	ENSMUSG00000033170	2.89145	4952	chr15	78775138	78803042	-	protein_coding	499	143	2898	1042	0.000284597
Duox1	ENSMUSG00000033268	2.88978	5267	chr2	122315672	122347972	+	protein_coding	80	23	466	516	0.00490202
Ncf2	ENSMUSG00000026480	2.88938	8478	chr1	152800194	152836991	+	protein_coding	252	59	1398	603	0.00216342
Pltp	ENSMUSG00000017754	2.88612	2562	chr2	164839518	164857711	-	protein_coding	841	699	7092	3261	3.5e-08
Sirpa	ENSMUSG00000037902	2.88523	4911	chr2	129592835	129632228	+	protein_coding	367	90	2049	631	0.0010713
Adcy6	ENSMUSG00000022994	2.87347	6017	chr15	98589994	98607633	-	protein_coding	307	109	1863	776	0.000304311
Zbtb7c	ENSMUSG00000044646	2.8707	4729	chr18	75820178	76148561	+	protein_coding	80	162	1127	726	0.000631158
Gm5117	ENSMUSG00000093862	2.86842	2574	chr8	31737054	31739763	-	protein_coding	42	36	356	291	0.00344037
Mt1	ENSMUSG00000031765	2.8675	540	chr8	94179089	94180325	+	protein_coding	3855	1050	21740	9620	3.76e-05
Ier5l	ENSMUSG00000089762	2.86244	2683	chr2	30471537	30474219	-	protein_coding	55	44	449	186	0.00330624
Galnt7	ENSMUSG00000031608	2.86163	5253	chr8	57523828	57653032	-	protein_coding	744	330	4790	2726	6.26e-06
AI661453	ENSMUSG00000034382	2.86046	5056	chr17	47436615	47470638	+	protein_coding	442	92	2347	1738	0.00121282
Itgb4	ENSMUSG00000020758	2.858	7015	chr11	115974709	116008412	+	protein_coding	517	59	2508	1645	0.00678439
B4galnt1	ENSMUSG00000006731	2.84633	2474	chr10	127165156	127172340	+	protein_coding	173	144	1421	1642	1.87e-05
Rnf208	ENSMUSG00000044628	2.83958	1750	chr2	25242255	25244262	+	protein_coding	85	63	659	231	0.00160128
Ppl	ENSMUSG00000039457	2.8372	6277	chr16	5086291	5132481	-	protein_coding	474	183	2873	351	0.000158829
Adad2	ENSMUSG00000024266	2.83384	1928	chr8	119612747	119616926	+	protein_coding	91	41	579	241	0.00351198
Cyba	ENSMUSG00000006519	2.83292	758	chr8	122424772	122432940	-	protein_coding	223	121	1512	538	0.000224725
Il17rc	ENSMUSG00000030281	2.83056	2671	chr6	113471427	113483140	+	protein_coding	70	67	610	140	0.00218604
Mt2	ENSMUSG00000031762	2.82918	556	chr8	94172618	94173567	+	protein_coding	9396	1736	47743	21004	0.000659934
Prdm16	ENSMUSG00000039410	2.82437	9321	chr4	154316125	154636873	-	protein_coding	242	199	1946	1239	1.93e-05
Tmcc3	ENSMUSG00000020023	2.82224	7153	chr10	94311949	94590956	+	protein_coding	419	121	2324	491	0.000712439
Tmem63a	ENSMUSG00000026519	2.82028	4492	chr1	180942344	180975112	+	protein_coding	336	308	2841	1183	5.81e-06
Dpysl3	ENSMUSG00000024501	2.81807	6265	chr18	43320979	43438286	-	protein_coding	1218	540	7606	5746	1.91e-06
Trpm4	ENSMUSG00000038260	2.81568	4245	chr7	45303155	45333780	-	protein_coding	413	217	2733	1729	1.68e-05
AU022751	ENSMUSG00000073294	2.80514	2201	chrX	6081219	6083419	-	protein_coding	101	39	600	303	0.0041335
Notch4	ENSMUSG00000015468	2.80011	8061	chr17	34564268	34588503	+	protein_coding	261	308	2491	2729	3.43e-06
Usp25	ENSMUSG00000022867	2.79478	4412	chr16	77014069	77116779	+	protein_coding	367	274	2764	1015	1.07e-05
Nfe2	ENSMUSG00000058794	2.77316	2988	chr15	103248212	103258403	-	protein_coding	60	41	429	321	0.00368128
Bnipl	ENSMUSG00000028115	2.77149	2297	chr3	95241271	95251193	-	protein_coding	312	56	1518	1047	0.00460847
Slc23a1	ENSMUSG00000024354	2.76792	3238	chr18	35614604	35627244	-	protein_coding	259	60	1318	1348	0.00217758
2610528J11Rik	ENSMUSG00000028536	2.76778	1202	chr4	118526999	118530228	+	protein_coding	79	83	692	310	0.0017136
Txnip	ENSMUSG00000038393	2.76697	3031	chr3	96557957	96561883	+	protein_coding	8408	10910	82845	15545	1.85e-07
Tmc5	ENSMUSG00000030650	2.76064	4470	chr7	118597297	118675086	+	protein_coding	40	40	340	552	0.00278474
Tjp3	ENSMUSG00000034917	2.76013	3024	chr10	81273207	81291267	-	protein_coding	458	176	2628	515	0.000283494
Sema4c	ENSMUSG00000026121	2.75866	4593	chr1	36548639	36558349	-	protein_coding	153	165	1350	810	0.000179868
Endod1	ENSMUSG00000037419	2.75579	4470	chr9	14353990	14381242	-	protein_coding	179	85	1097	818	0.000640097
Mgll	ENSMUSG00000033174	2.75258	4868	chr6	88724412	88828360	+	protein_coding	66	41	447	255	0.00481616
Pdzd7	ENSMUSG00000074818	2.75124	4089	chr19	45026906	45046614	-	protein_coding	94	92	784	574	0.000941898
Efnb1	ENSMUSG00000031217	2.74904	3452	chrX	99136130	99148991	+	protein_coding	72	56	536	126	0.00431922
Plbd1	ENSMUSG00000030214	2.74446	2633	chr6	136612070	136661928	-	protein_coding	83	200	1212	675	0.0016814
Susd2	ENSMUSG00000006342	2.74362	3255	chr10	75636619	75644008	-	protein_coding	533	217	3077	1317	0.000100073
Fzd6	ENSMUSG00000022297	2.7382	4134	chr15	39006280	39038186	+	protein_coding	281	306	2457	724	3.53e-05
Espn	ENSMUSG00000028943	2.73806	5979	chr4	152120331	152152371	-	protein_coding	178	42	891	245	0.00862511
Snx21	ENSMUSG00000050373	2.73805	4760	chr2	164785823	164793816	+	protein_coding	74	59	553	132	0.00421287
Nhsl2	ENSMUSG00000079481	2.73379	16952	chrX	101849385	102092055	+	protein_coding	193	121	1293	867	0.000246904
Upb1	ENSMUSG00000033427	2.72321	6599	chr10	75406911	75441679	+	protein_coding	103	49	618	168	0.00518609
Os9	ENSMUSG00000040462	2.72315	4049	chr10	127094259	127121160	-	protein_coding	561	350	3721	2517	4.98e-06
Lrig1	ENSMUSG00000030029	2.71932	5585	chr6	94604529	94700158	-	protein_coding	686	290	3940	2743	4.08e-05
Gprc5c	ENSMUSG00000051043	2.71659	5245	chr11	114851152	114872617	+	protein_coding	274	124	1607	742	0.000434669
Cfp	ENSMUSG00000001128	2.71219	1736	chrX	20925454	20931555	-	protein_coding	128	113	986	889	0.000356704
Plaur	ENSMUSG00000046223	2.71214	1396	chr7	24462500	24475873	+	protein_coding	500	139	2546	2444	0.000583937
Serpine1	ENSMUSG00000037411	2.70751	3024	chr5	137061504	137072272	-	protein_coding	757	176	3693	1420	0.00113141
Timp3	ENSMUSG00000020044	2.70578	8144	chr10	86300372	86349506	+	protein_coding	612	223	3329	930	0.000203458
Fgf1	ENSMUSG00000036585	2.70221	4648	chr18	38838673	38929404	-	protein_coding	83	95	728	348	0.00206856
Myh14	ENSMUSG00000030739	2.69313	7273	chr7	44605803	44670843	-	protein_coding	757	374	4499	1394	2.31e-05
Themis	ENSMUSG00000049109	2.68289	9031	chr10	28668360	28883818	+	protein_coding	43	75	481	403	0.00547041
Gm4604	ENSMUSG00000091845	2.66864	390	chr6	108140120	108140509	-	processed_pseudogene	354	121	1844	1166	0.000822558
Lxn	ENSMUSG00000047557	2.66294	1508	chr3	67457998	67463926	-	protein_coding	105	73	700	685	0.00154033
Gadd45b	ENSMUSG00000015312	2.65136	1266	chr10	80930091	80932204	+	protein_coding	215	158	1456	598	0.000339817
Myo15b	ENSMUSG00000034427	2.65049	7766	chr11	115861612	115892603	+	protein_coding	267	78	1319	614	0.00345943
Apoc1	ENSMUSG00000040564	2.64609	537	chr7	19689484	19692658	-	protein_coding	940	244	4499	2319	0.000733643
Myh7b	ENSMUSG00000074652	2.64053	6634	chr2	155611212	155634307	+	protein_coding	321	89	1555	1012	0.00227807
Phactr1	ENSMUSG00000054728	2.63579	9611	chr13	42680623	43138526	+	protein_coding	89	50	534	338	0.00511662
Cyp2j6	ENSMUSG00000052914	2.62731	3605	chr4	96516138	96553661	-	protein_coding	139	40	674	639	0.00806361
St14	ENSMUSG00000031995	2.6096	4577	chr9	31089402	31131853	-	protein_coding	2144	1289	12945	6907	5.38e-07
Elmo3	ENSMUSG00000014791	2.60917	3060	chr8	105305601	105310623	+	protein_coding	212	140	1331	582	0.000652053
BC021614	ENSMUSG00000058216	2.59947	709	chr19	4057477	4059446	-	protein_coding	182	89	1011	529	0.00223838
Kcnh3	ENSMUSG00000037579	2.59445	3583	chr15	99224976	99242817	+	protein_coding	115	58	644	327	0.00565661
Peli3	ENSMUSG00000024901	2.59202	3786	chr19	4930651	4943127	-	protein_coding	72	50	457	230	0.00786941
Egfl6	ENSMUSG00000000402	2.59101	2704	chrX	166523007	166585720	-	protein_coding	151	72	827	1755	0.000685507
Tmem151a	ENSMUSG00000061451	2.58803	4807	chr19	5070859	5085531	-	protein_coding	40	21	227	573	0.00962411
4930432K21Rik	ENSMUSG00000008129	2.58512	2406	chr8	84148025	84172590	+	protein_coding	387	78	1688	1248	0.00603439
Gm6083	ENSMUSG00000078182	2.57536	357	chr5	29538153	29538509	+	processed_pseudogene	145	160	1141	414	0.00125335
Eng	ENSMUSG00000026814	2.56357	4048	chr2	32646595	32682669	+	protein_coding	1029	254	4600	2515	0.00128356
Ccl25	ENSMUSG00000023235	2.56102	2668	chr8	4325210	4360020	+	protein_coding	193	113	1116	497	0.00159341
Gstp2	ENSMUSG00000038155	2.55927	770	chr19	4040285	4042236	-	protein_coding	286	195	1758	1521	0.000156734
Prss35	ENSMUSG00000033491	2.55381	3444	chr9	86743649	86758443	+	protein_coding	302	302	2220	3508	1.52e-05
Mov10	ENSMUSG00000002227	2.5513	4223	chr3	104794836	104818563	-	protein_coding	4204	2744	25211	20331	6.54e-07
Rabac1	ENSMUSG00000003380	2.54923	875	chr7	24969750	24972728	-	protein_coding	465	275	2676	1442	8.3e-05
Unc5cl	ENSMUSG00000043592	2.54486	3224	chr17	48454901	48539714	+	protein_coding	81	59	508	209	0.00778119
Parm1	ENSMUSG00000034981	2.54466	5068	chr5	91517615	91626894	+	protein_coding	502	193	2481	591	0.00096414
Gnb5	ENSMUSG00000032192	2.5386	1188	chr9	75311395	75344964	+	protein_coding	93	114	757	358	0.00377846
Ctnnd2	ENSMUSG00000022240	2.53725	5914	chr15	30172593	31029311	+	protein_coding	62	47	394	556	0.00614515
Catsperd	ENSMUSG00000040828	2.53369	2565	chr17	56628143	56664456	+	protein_coding	123	58	645	462	0.00625291
Cbr3	ENSMUSG00000022947	2.53132	1170	chr16	93683215	93690990	+	protein_coding	599	235	2951	4930	0.000158829
Ust	ENSMUSG00000047712	2.52992	4284	chr10	8204753	8518825	-	protein_coding	135	70	730	469	0.00491165
Oas2	ENSMUSG00000032690	2.52717	4451	chr5	120730333	120749853	-	protein_coding	215	195	1476	786	0.000453565
Trim16	ENSMUSG00000047821	2.52516	4568	chr11	62820231	62850808	+	protein_coding	407	109	1805	682	0.00434551
Heg1	ENSMUSG00000075254	2.52424	12632	chr16	33684466	33771576	+	protein_coding	242	283	1898	857	0.000239655
Fos	ENSMUSG00000021250	2.52379	2352	chr12	85473890	85477273	+	protein_coding	473	323	2838	877	9.89e-05
Tle6	ENSMUSG00000034758	2.52288	3088	chr10	81590904	81601073	-	protein_coding	290	203	1758	253	0.000737299
Cd3e	ENSMUSG00000032093	2.51539	1436	chr9	44998743	45009590	-	protein_coding	119	63	642	299	0.0074441
Sh3tc1	ENSMUSG00000036553	2.51399	5705	chr5	35697180	35729276	-	protein_coding	495	140	2206	1822	0.00202866
Qpct	ENSMUSG00000024084	2.50948	1924	chr17	79051906	79090243	+	protein_coding	157	132	1026	814	0.00107133
Arhgap8	ENSMUSG00000078954	2.49617	3546	chr15	84720052	84772207	+	protein_coding	1117	312	4900	1786	0.00118637
Tnfrsf8	ENSMUSG00000028602	2.49314	3459	chr4	145267137	145315164	-	protein_coding	212	58	925	2359	0.00380539
Serpinb9b	ENSMUSG00000021403	2.49289	3253	chr13	33027416	33041884	+	protein_coding	316	196	1783	1815	0.000205107
Mylip	ENSMUSG00000038175	2.48702	3062	chr13	45389742	45412019	+	protein_coding	328	252	2022	915	0.000244948
Smad6	ENSMUSG00000036867	2.48272	3205	chr9	63953076	64022059	-	protein_coding	70	50	417	396	0.00902837
Jakmip1	ENSMUSG00000063646	2.47948	6233	chr5	37028335	37148001	+	protein_coding	536	220	2583	422	0.00111549
Gm5580	ENSMUSG00000060393	2.47707	1236	chr6	116551164	116552399	+	processed_pseudogene	319	250	1971	912	0.000262934
Nphs1os	ENSMUSG00000087009	2.47427	1339	chr7	30462164	30465591	-	antisense	98	59	540	614	0.00572387
S100a13	ENSMUSG00000042312	2.47315	715	chr3	90514435	90524581	+	protein_coding	89	78	579	215	0.00777297
P2rx4	ENSMUSG00000029470	2.47079	3309	chr5	122707584	122729738	+	protein_coding	221	162	1319	273	0.00180524
Marveld1	ENSMUSG00000044345	2.47002	4304	chr19	42147400	42151703	+	protein_coding	643	226	2940	2571	0.000686297
Gm13611	ENSMUSG00000066068	2.46981	318	chr2	32271845	32272162	+	processed_pseudogene	373	138	1731	1403	0.0015973
Cdc42ep5	ENSMUSG00000063838	2.46559	1288	chr7	4151260	4164860	-	protein_coding	213	92	1034	538	0.00460741
Kdf1	ENSMUSG00000037600	2.46252	2379	chr4	133518963	133530790	+	protein_coding	125	88	729	394	0.00496129
Slc46a3	ENSMUSG00000029650	2.4589	2458	chr5	147878437	147894815	-	protein_coding	76	85	556	312	0.00794559
Aurkc	ENSMUSG00000070837	2.45609	948	chr7	6995443	7002945	+	protein_coding	116	104	754	281	0.00541337
Erbb3	ENSMUSG00000018166	2.45144	6016	chr10	128567523	128589652	-	protein_coding	2396	1481	13110	9476	1.91e-06
Prdm1	ENSMUSG00000038151	2.44405	5492	chr10	44437177	44528501	-	protein_coding	532	418	3216	1458	6.03e-05
9530068E07Rik	ENSMUSG00000036275	2.44284	3296	chr11	52396428	52408728	+	protein_coding	1429	1690	10659	8887	1.48e-06
Unc93b1	ENSMUSG00000036908	2.43457	2841	chr19	3935186	3949340	+	protein_coding	157	101	864	135	0.00676026
Prx	ENSMUSG00000053198	2.42608	5579	chr7	27499324	27520214	+	protein_coding	1787	518	7533	5422	0.000715685
Cd74	ENSMUSG00000024610	2.41874	1410	chr18	60803848	60812646	+	protein_coding	218	106	1066	401	0.00531544
Fosl2	ENSMUSG00000029135	2.41736	5855	chr5	32136472	32157831	+	protein_coding	154	134	960	314	0.00419254
Trim12c	ENSMUSG00000057143	2.41561	3740	chr7	104338754	104353362	-	protein_coding	417	391	2694	1346	0.000110638
Cd24a	ENSMUSG00000047139	2.40994	1813	chr10	43579169	43584262	+	protein_coding	921	994	6382	6953	3.81e-06
Eml2	ENSMUSG00000040811	2.40616	3540	chr7	19176421	19206482	+	protein_coding	717	342	3450	1432	0.00029705
Snap91	ENSMUSG00000033419	2.40395	9126	chr9	86765923	86880654	-	protein_coding	131	103	771	715	0.00379593
Plcd3	ENSMUSG00000020937	2.39736	3393	chr11	103070304	103101658	-	protein_coding	274	202	1558	1574	0.000434669
Capn5	ENSMUSG00000035547	2.39177	5485	chr7	98121559	98178274	-	protein_coding	1515	626	6882	2877	0.000180494
Klk11	ENSMUSG00000067616	2.38338	1445	chr7	43774617	43779258	+	protein_coding	162	86	798	266	0.00886461
Itgb3	ENSMUSG00000020689	2.3812	5901	chr11	104608000	104670476	+	protein_coding	368	210	1859	1311	0.000722169
Apcdd1	ENSMUSG00000071847	2.37576	2799	chr18	62922327	62953195	+	protein_coding	277	102	1203	850	0.00569657
Spire2	ENSMUSG00000010154	2.37257	2330	chr8	123332713	123369515	+	protein_coding	449	331	2509	2017	0.000136108
Zfp36	ENSMUSG00000044786	2.36996	1792	chr7	28376784	28379255	-	protein_coding	423	525	3084	1015	0.000196241
Ahnak2	ENSMUSG00000072812	2.36682	14163	chr12	112772194	112802657	-	protein_coding	300	102	1266	901	0.00665336
Itgav	ENSMUSG00000027087	2.36646	10744	chr2	83724397	83806916	+	protein_coding	1683	1268	9455	6416	3.6e-06
Serinc5	ENSMUSG00000021703	2.36565	5316	chr13	92611138	92711944	+	protein_coding	674	599	4094	3540	2.65e-05
Klf2	ENSMUSG00000055148	2.36443	1847	chr8	72319033	72321656	+	protein_coding	2848	2890	18499	13781	1.75e-06
Rplp1	ENSMUSG00000007892	2.36005	495	chr9	61913284	61914538	-	protein_coding	8848	2917	36812	26088	0.000442285
Ly6a	ENSMUSG00000075602	2.35383	1205	chr15	74994877	74998031	-	protein_coding	797	486	4054	328	0.000201738
Tmco4	ENSMUSG00000041143	2.35307	3596	chr4	138972888	139059171	+	protein_coding	382	150	1664	790	0.00339233
Pkp3	ENSMUSG00000054065	2.35281	3616	chr7	141078218	141090510	+	protein_coding	257	146	1271	375	0.00388156
Vill	ENSMUSG00000038775	2.34972	4409	chr9	119052778	119071525	+	protein_coding	856	534	4382	1994	0.000110369
Mcf2l	ENSMUSG00000031442	2.34486	12760	chr8	12873806	13020905	+	protein_coding	395	392	2502	1032	0.000293168
Inadl	ENSMUSG00000061859	2.34396	13086	chr4	98395785	98719603	+	protein_coding	331	447	2491	1289	0.000450671
Gm12463	ENSMUSG00000080916	2.34385	849	chr4	44752277	44753125	-	processed_pseudogene	296	322	1968	707	0.000685686
P2rx7	ENSMUSG00000029468	2.34185	5408	chr5	122643911	122691432	+	protein_coding	366	147	1593	1297	0.00262046
Furin	ENSMUSG00000030530	2.33819	9178	chr7	80388585	80405436	-	protein_coding	441	239	2120	974	0.00104113
Dusp1	ENSMUSG00000024190	2.33194	2697	chr17	26505590	26508519	-	protein_coding	715	846	4940	3601	2.79e-05
Tbc1d8b	ENSMUSG00000042473	2.3319	5211	chrX	139684996	139753405	+	protein_coding	177	158	1053	1292	0.00138448
Anxa2	ENSMUSG00000032231	2.32984	3731	chr9	69453620	69491795	+	protein_coding	1420	829	6981	4938	2.9e-05
Acss1	ENSMUSG00000027452	2.32917	4128	chr2	150618105	150668500	-	protein_coding	555	764	4182	2883	0.000108108
4930506M07Rik	ENSMUSG00000041362	2.32754	4081	chr19	58973358	59076069	-	protein_coding	267	254	1635	811	0.000902167
Zfp827	ENSMUSG00000071064	2.32754	8944	chr8	79028437	79193766	+	protein_coding	319	447	2427	1662	0.000432562
Reep1	ENSMUSG00000052852	2.32653	3924	chr6	71707561	71810710	+	protein_coding	480	584	3357	1777	0.000152905
Amdhd2	ENSMUSG00000036820	2.31703	2728	chr17	24155833	24163766	-	protein_coding	350	120	1430	1207	0.00534436
Cadm4	ENSMUSG00000054793	2.31294	2161	chr7	24482023	24504539	+	protein_coding	446	157	1830	743	0.00511662
Lamb2	ENSMUSG00000052911	2.30687	6082	chr9	108479736	108490530	+	protein_coding	699	414	3402	2103	0.000216073
WI1-1003N17.1	ENSMUSG00000103653	2.30529	631	chr1	192073820	192074450	-	processed_pseudogene	794	633	4389	3706	3.34e-05
2310067B10Rik	ENSMUSG00000020747	2.30138	5920	chr11	115765433	115799366	+	protein_coding	828	490	4013	2350	0.000192537
Ralgds	ENSMUSG00000026821	2.30108	6159	chr2	28513125	28553081	+	protein_coding	821	570	4251	2155	0.000114572
Lrrc75a	ENSMUSG00000046417	2.29998	2089	chr11	62604884	62648523	-	protein_coding	152	176	1015	205	0.00765169
Prom1	ENSMUSG00000029086	2.29993	4517	chr5	43993625	44102032	-	protein_coding	255	263	1598	969	0.00104176
Arfgap3	ENSMUSG00000054277	2.29515	2618	chr15	83299740	83350247	-	protein_coding	641	355	3015	1458	0.000430578
Mir692-1	ENSMUSG00000076218	2.29178	109	chr17	6895229	6895337	-	miRNA	400	236	1924	1063	0.00117632
Ap1m2	ENSMUSG00000003309	2.29045	1738	chr9	21295457	21312333	-	protein_coding	938	645	4801	3615	4.26e-05
Llgl2	ENSMUSG00000020782	2.28614	4844	chr11	115824049	115855780	+	protein_coding	1564	1462	9221	4930	8.02e-06
Elf3	ENSMUSG00000003051	2.28549	2217	chr1	135253575	135258568	-	protein_coding	1306	1187	7588	4337	1.22e-05
Mdfic	ENSMUSG00000041390	2.28262	7427	chr6	15720661	15802169	+	protein_coding	392	484	2682	2411	0.000231048
Crb3	ENSMUSG00000044279	2.28071	1564	chr17	57059105	57065918	+	protein_coding	162	127	874	260	0.00904127
Acsl5	ENSMUSG00000024981	2.27996	3150	chr19	55253369	55296627	+	protein_coding	1162	701	5591	4047	6.17e-05
Hdac7	ENSMUSG00000022475	2.27449	5530	chr15	97792664	97844502	-	protein_coding	344	241	1756	406	0.00196584
Parp14	ENSMUSG00000034422	2.26557	9306	chr16	35832874	35871544	-	protein_coding	842	511	4021	1701	0.000240412
Mfsd12	ENSMUSG00000034854	2.26136	3971	chr10	81357491	81366225	+	protein_coding	298	128	1253	871	0.00649833
Cuedc1	ENSMUSG00000018378	2.25293	5779	chr11	88098058	88194140	+	protein_coding	213	151	1077	473	0.00571255
Col18a1	ENSMUSG00000001435	2.25111	7021	chr10	77052178	77166548	-	protein_coding	7897	2390	29797	23402	0.00143121
Zic2	ENSMUSG00000061524	2.24446	2880	chr14	122475435	122479852	+	protein_coding	283	249	1573	2611	0.000420449
Bahd1	ENSMUSG00000040007	2.24243	4664	chr2	118900377	118924528	+	protein_coding	476	264	2160	1427	0.00118605
Cd55	ENSMUSG00000026399	2.24044	4853	chr1	130439027	130462744	-	protein_coding	802	351	3342	3008	0.000988691
Atp9a	ENSMUSG00000027546	2.23795	5917	chr2	168634438	168742409	-	protein_coding	1221	492	4947	3188	0.000759516
Lrrc31	ENSMUSG00000074653	2.2376	5530	chr3	30679058	30699843	-	protein_coding	628	358	2870	2223	0.000499507
Rasgrp1	ENSMUSG00000027347	2.23486	5600	chr2	117279993	117343001	-	protein_coding	235	171	1187	702	0.00402509
Abcg1	ENSMUSG00000024030	2.23301	4066	chr17	31057698	31115777	+	protein_coding	674	366	3014	1587	0.000675131
Papolb	ENSMUSG00000074817	2.22919	4239	chr5	142525838	142530076	-	protein_coding	174	103	803	1613	0.00354855
Pdgfc	ENSMUSG00000028019	2.22831	5089	chr3	81036416	81214040	+	protein_coding	614	584	3509	5709	4.73e-05
Slc40a1	ENSMUSG00000025993	2.22661	9000	chr1	45908068	45926523	-	protein_coding	275	257	1556	418	0.00320509
Gm364	ENSMUSG00000079584	2.2264	2156	chrX	57409154	57488767	+	protein_coding	596	231	2368	2061	0.00255607
Pygl	ENSMUSG00000021069	2.22573	3828	chr12	70190811	70231488	-	protein_coding	233	172	1177	146	0.00807658
Gprc5a	ENSMUSG00000046733	2.20667	2083	chr6	135065651	135084709	+	protein_coding	425	485	2638	1607	0.000541787
Sptbn2	ENSMUSG00000067889	2.206	8251	chr19	4711208	4752353	+	protein_coding	999	443	4082	4111	0.000622337
Plekhh1	ENSMUSG00000060716	2.20115	6432	chr12	79029163	79081648	+	protein_coding	1977	1315	9376	5765	2.96e-05
Jup	ENSMUSG00000001552	2.20015	6436	chr11	100368958	100397763	-	protein_coding	3484	2128	15938	12498	3.01e-05
Plin2	ENSMUSG00000028494	2.19778	3512	chr4	86648386	86670060	-	protein_coding	914	819	4962	1714	0.000127606
Ctdspl	ENSMUSG00000047409	2.19169	5190	chr9	118926453	119043998	+	protein_coding	312	169	1355	499	0.00660237
Plet1	ENSMUSG00000032068	2.18964	1947	chr9	50494525	50505482	+	protein_coding	862	473	3755	3066	0.000434669
St6galnac2	ENSMUSG00000057286	2.18908	7090	chr11	116675303	116694868	-	protein_coding	379	198	1621	1022	0.00339674
Gm10169	ENSMUSG00000083669	2.18827	348	chr7	29965218	29965565	-	processed_pseudogene	1023	452	4124	3269	0.000895735
Spryd3	ENSMUSG00000036966	2.18252	2927	chr15	102116528	102136234	-	protein_coding	987	418	3909	2048	0.00157852
Acsf2	ENSMUSG00000076435	2.18193	3432	chr11	94557102	94601871	-	protein_coding	930	879	5130	2614	9.34e-05
Tom1l2	ENSMUSG00000000538	2.18153	8764	chr11	60226714	60352905	-	protein_coding	671	382	2948	1696	0.000800434
Mfsd7c	ENSMUSG00000034258	2.17124	3435	chr12	85746539	85813585	+	protein_coding	244	119	1006	787	0.0099348
Rab11fip1	ENSMUSG00000031488	2.16517	7965	chr8	27138773	27174646	-	protein_coding	1330	1060	6670	3021	6.27e-05
Gm12892	ENSMUSG00000083679	2.16403	1146	chr4	122008193	122009338	+	processed_pseudogene	336	210	1514	1666	0.00218604
Kcnk1	ENSMUSG00000033998	2.15839	2301	chr8	125995102	126030683	+	protein_coding	483	516	2796	1379	0.000671018
Nfatc2	ENSMUSG00000027544	2.15545	10578	chr2	168476410	168601657	-	protein_coding	347	212	1540	1722	0.00210734
Sall3	ENSMUSG00000024565	2.15441	6886	chr18	80966376	80986578	-	protein_coding	92	80	478	1635	0.00623331
Esrp2	ENSMUSG00000084128	2.15041	4340	chr8	106130319	106136974	-	protein_coding	407	271	1865	1231	0.00206309
Nsmaf	ENSMUSG00000028245	2.14829	8368	chr4	6396207	6454271	-	protein_coding	651	656	3627	3945	0.000183004
Arhgef17	ENSMUSG00000032875	2.13391	10250	chr7	100869746	100932161	-	protein_coding	947	385	3580	2493	0.00242406
Ankrd52	ENSMUSG00000014498	2.13055	8401	chr10	128377115	128408704	+	protein_coding	1745	1157	7870	6341	7.17e-05
Dlgap3	ENSMUSG00000042388	2.12821	4521	chr4	127169204	127237022	+	protein_coding	531	243	2078	2168	0.00292742
Rrm2b	ENSMUSG00000022292	2.12815	6437	chr15	37923952	37961318	-	protein_coding	590	395	2668	1296	0.00106308
Bmi1	ENSMUSG00000026739	2.12495	3974	chr2	18677018	18686629	+	protein_coding	261	144	1090	1513	0.00494699
Epb4.1l1	ENSMUSG00000027624	2.11779	11528	chr2	156420909	156543214	+	protein_coding	1778	1287	8257	4466	7.13e-05
Adck4	ENSMUSG00000003762	2.11726	3175	chr7	27233023	27262252	+	protein_coding	276	183	1234	801	0.00659383
Ephb4	ENSMUSG00000029710	2.10696	4640	chr5	137350109	137378669	+	protein_coding	925	605	4081	3536	0.000333498
Crybg3	ENSMUSG00000022723	2.10627	7488	chr16	59490775	59555752	-	protein_coding	571	284	2265	2091	0.00227283
Ak7	ENSMUSG00000041323	2.10118	3093	chr12	105705982	105782447	+	protein_coding	313	561	2381	3173	0.00221218
Fstl1	ENSMUSG00000022816	2.09885	4914	chr16	37776873	37836514	+	protein_coding	1782	1858	9769	6037	4.75e-05
Asap2	ENSMUSG00000052632	2.0911	5687	chr12	21111748	21270171	+	protein_coding	1171	943	5606	3505	0.000151224
Xaf1	ENSMUSG00000040483	2.08936	4689	chr11	72301629	72313733	+	protein_coding	681	1340	5473	3430	0.00149182
Naaa	ENSMUSG00000029413	2.08927	3721	chr5	92257659	92278170	-	protein_coding	219	213	1150	875	0.00671592
Ccdc120	ENSMUSG00000031150	2.0877	4165	chrX	7731714	7750905	-	protein_coding	622	483	2921	2060	0.000709724
Sipa1l3	ENSMUSG00000030583	2.08642	16555	chr7	29320372	29518641	-	protein_coding	1271	739	5270	4617	0.000335377
Coro2b	ENSMUSG00000041729	2.08569	5919	chr9	62419492	62537044	-	protein_coding	793	627	3750	2915	0.00039703
Birc3	ENSMUSG00000032000	2.08275	5009	chr9	7848699	7873186	-	protein_coding	253	215	1236	1156	0.00431854
Rab15	ENSMUSG00000021062	2.08093	4614	chr12	76797960	76822908	-	protein_coding	1067	409	3819	2309	0.00398137
Rnh1	ENSMUSG00000038650	2.07591	1911	chr7	141160328	141172851	-	protein_coding	1859	1125	7774	5280	0.000178265
Snx7	ENSMUSG00000028007	2.06686	2171	chr3	117781497	117868936	-	protein_coding	253	229	1261	580	0.00784282
Setd7	ENSMUSG00000037111	2.06617	10813	chr3	51515319	51560879	-	protein_coding	1081	650	4479	2319	0.000691239
Senp7	ENSMUSG00000052917	2.06617	5287	chr16	56075409	56190011	+	protein_coding	220	226	1170	715	0.00805859
Capg	ENSMUSG00000056737	2.05199	2529	chr6	72544391	72562983	+	protein_coding	1114	622	4440	1556	0.00135018
Kdelc2	ENSMUSG00000034487	2.05119	3644	chr9	53384023	53401867	+	protein_coding	476	376	2197	1548	0.00183304
Slc12a8	ENSMUSG00000035506	2.04974	4444	chr16	33517328	33664135	+	protein_coding	201	183	993	795	0.0099348
Arhgap44	ENSMUSG00000033389	2.04935	5819	chr11	65002039	65162961	-	protein_coding	603	392	2550	2301	0.00127729
Itgb5	ENSMUSG00000022817	2.04904	3362	chr16	33829665	33949153	+	protein_coding	991	387	3489	3615	0.00357822
Elf1	ENSMUSG00000036461	2.04829	4314	chr14	79481194	79582476	+	protein_coding	751	580	3423	2848	0.000692327
Ostf1	ENSMUSG00000024725	2.04287	4784	chr19	18579328	18631789	-	protein_coding	1215	875	5345	3402	0.000265874
Fgd4	ENSMUSG00000022788	2.03306	17517	chr16	16416917	16600549	-	protein_coding	878	488	3448	2933	0.00153094
Cd97	ENSMUSG00000002885	2.03202	3757	chr8	83723251	83741326	-	protein_coding	1820	1437	8286	4145	0.000136108
Tfap4	ENSMUSG00000005718	2.02847	2113	chr16	4544661	4559720	-	protein_coding	600	512	2828	3239	0.000812636
Parp9	ENSMUSG00000022906	2.02707	4872	chr16	35938470	35972605	+	protein_coding	545	826	3534	1369	0.00210734
Pls3	ENSMUSG00000016382	2.01994	4238	chrX	75785654	75875182	-	protein_coding	862	856	4360	2601	0.000500481
Nr1h2	ENSMUSG00000060601	2.01829	3366	chr7	44549616	44553951	-	protein_coding	977	482	3635	3658	0.00174179
Mif	ENSMUSG00000033307	2.01705	554	chr10	75859353	75860250	-	protein_coding	3336	1821	12865	10919	0.000249166
Gm2830	ENSMUSG00000086567	2.0159	385	chr13	54499705	54500089	-	processed_pseudogene	291	257	1383	808	0.00669392
Sirt6	ENSMUSG00000034748	1.99996	2785	chr10	81621785	81627797	-	protein_coding	346	210	1375	1897	0.00507597
Rpia	ENSMUSG00000053604	1.99704	5359	chr6	70765720	70792232	-	protein_coding	430	352	1944	1875	0.00237746
Tmem184b	ENSMUSG00000009035	1.99686	3434	chr15	79360684	79403303	-	protein_coding	2342	1046	8296	3275	0.00145476
Mdk	ENSMUSG00000027239	1.99399	1324	chr2	91929805	91932297	-	protein_coding	1418	1070	6158	3122	0.000339817
Rnf128	ENSMUSG00000031438	1.99067	3464	chrX	139563316	139673145	+	protein_coding	539	341	2164	1662	0.00306996
Hipk3	ENSMUSG00000027177	1.9906	7987	chr2	104426481	104494446	-	protein_coding	1029	709	4282	3594	0.000583937
Ephx2	ENSMUSG00000022040	1.99017	2035	chr14	66084377	66124500	-	protein_coding	3591	2155	14102	16462	0.000222583
Abca3	ENSMUSG00000024130	1.98268	8797	chr17	24351950	24410201	+	protein_coding	495	293	1924	907	0.00647846
Pkmyt1	ENSMUSG00000023908	1.98247	2039	chr17	23726336	23736729	+	protein_coding	705	369	2614	1888	0.00375071
Trim56	ENSMUSG00000043279	1.9786	9281	chr5	137105644	137116209	-	protein_coding	974	711	4123	2209	0.000941898
Znfx1	ENSMUSG00000039501	1.96646	8189	chr2	167035793	167063015	-	protein_coding	1351	1145	6079	5916	0.000259729
Lzts2	ENSMUSG00000035342	1.96581	2921	chr19	45015176	45027104	+	protein_coding	409	284	1679	1127	0.00645769
Arhgef18	ENSMUSG00000004568	1.96287	8395	chr8	3393006	3456601	+	protein_coding	2647	1832	10825	9008	0.000183004
Slc6a1	ENSMUSG00000030310	1.95529	4292	chr6	114282635	114317522	+	protein_coding	313	323	1545	2621	0.00293435
Irf9	ENSMUSG00000002325	1.94511	5386	chr14	55603571	55610030	+	protein_coding	667	560	2944	2482	0.00152382
Tfcp2	ENSMUSG00000009733	1.94503	3250	chr15	100502799	100552008	-	protein_coding	758	609	3276	2284	0.00149182
Sh3pxd2a	ENSMUSG00000053617	1.9417	10464	chr19	47260174	47464411	-	protein_coding	1940	1140	7306	5962	0.000585265
Ninl	ENSMUSG00000068115	1.94093	5952	chr2	150934519	151039382	-	protein_coding	1874	981	6750	8094	0.000822558
Bace1	ENSMUSG00000032086	1.93607	6348	chr9	45838580	45864399	+	protein_coding	700	524	2910	2087	0.00193037
Emc10	ENSMUSG00000008140	1.93338	2917	chr7	44489937	44496529	-	protein_coding	598	506	2628	1786	0.00239769
Pramef12	ENSMUSG00000028591	1.92195	2573	chr4	144391674	144408464	-	protein_coding	3499	1698	12104	8077	0.00110271
Mok	ENSMUSG00000056458	1.91273	3405	chr12	110807798	110840939	-	protein_coding	506	357	2016	1818	0.00416215
Ier2	ENSMUSG00000053560	1.91059	1522	chr8	84661331	84662852	-	protein_coding	1003	1043	4819	2887	0.000848619
Arhgef3	ENSMUSG00000021895	1.90159	3585	chr14	27238039	27403904	+	protein_coding	940	671	3735	4494	0.00101117
Sun2	ENSMUSG00000042524	1.90031	4969	chr15	79724070	79742536	-	protein_coding	820	529	3117	1529	0.00334967
Lad1	ENSMUSG00000041782	1.89562	3400	chr1	135818598	135833342	+	protein_coding	749	511	2906	2332	0.00264656
Irf1	ENSMUSG00000018899	1.89241	3976	chr11	53770014	53778374	+	protein_coding	1005	1027	4724	2282	0.001225
Lmbr1l	ENSMUSG00000022999	1.88895	4217	chr15	98903921	98918231	-	protein_coding	1074	742	4170	1993	0.00197478
Cdk19	ENSMUSG00000038481	1.88879	5807	chr10	40349308	40483818	+	protein_coding	1078	1108	5070	4373	0.000761486
Alpl	ENSMUSG00000028766	1.88306	4033	chr4	137741733	137796384	-	protein_coding	4299	4115	19401	11364	0.000224725
Obsl1	ENSMUSG00000026211	1.88176	8467	chr1	75479310	75506452	-	protein_coding	762	710	3389	1613	0.00227915
Plekhm1	ENSMUSG00000034247	1.88141	5968	chr11	103364275	103412687	-	protein_coding	2542	1462	9104	7811	0.000848139
Tspan9	ENSMUSG00000030352	1.88139	4732	chr6	127961396	128143594	-	protein_coding	1065	729	4097	1254	0.00269764
Sfxn3	ENSMUSG00000025212	1.86238	2966	chr19	45047576	45056383	+	protein_coding	427	423	1934	1618	0.00613874
Nfkbia	ENSMUSG00000021025	1.85617	1577	chr12	55489411	55492647	-	protein_coding	815	916	3934	2078	0.00261335
Ablim1	ENSMUSG00000025085	1.85463	11949	chr19	57032733	57314919	-	protein_coding	857	945	4089	984	0.00294268
Wdr89	ENSMUSG00000045690	1.85157	3192	chr12	75630596	75669537	-	protein_coding	4379	2851	16151	12515	0.000541787
Cald1	ENSMUSG00000029761	1.85006	7687	chr6	34598500	34775473	+	protein_coding	3313	2509	13042	5079	0.000401172
Dazap2	ENSMUSG00000000346	1.84327	1826	chr15	100615628	100620731	+	protein_coding	3341	3202	14677	11235	0.000313329
Mgat5	ENSMUSG00000036155	1.83775	10291	chr1	127205015	127488336	+	protein_coding	952	1016	4410	2940	0.00165789
Myof	ENSMUSG00000048612	1.83163	7109	chr19	37899036	38043577	-	protein_coding	4553	2621	15758	11622	0.0010044
Gigyf1	ENSMUSG00000029714	1.80535	5437	chr5	137518880	137527934	+	protein_coding	2089	1226	7154	7445	0.00149182
H6pd	ENSMUSG00000028980	1.80339	5236	chr4	149979475	150009023	-	protein_coding	986	720	3697	2226	0.00388156
Fxyd6	ENSMUSG00000066705	1.77728	1791	chr9	45370185	45396158	+	protein_coding	3360	3579	14910	10184	0.000645381
Syne2	ENSMUSG00000063450	1.77711	26726	chr12	75818134	76110926	+	protein_coding	1744	1322	6530	5766	0.00123263
Baz2b	ENSMUSG00000026987	1.76477	17604	chr2	59899363	60209839	-	protein_coding	1964	1745	7864	7975	0.000848139
Ctsa	ENSMUSG00000017760	1.73718	4715	chr2	164832873	164841032	+	protein_coding	1716	1723	7176	5692	0.00132244
Sema4b	ENSMUSG00000030539	1.73498	5434	chr7	80186841	80226394	+	protein_coding	1922	1549	7191	7232	0.00122521
Agrn	ENSMUSG00000041936	1.72855	9285	chr4	156165290	156197488	-	protein_coding	7657	5239	26486	16273	0.00153356
Ddx46	ENSMUSG00000021500	-1.65312	5747	chr13	55635027	55681256	+	protein_coding	15185	12094	5396	8493	0.00779332
Eed	ENSMUSG00000030619	-1.66499	2218	chr7	89954656	89980983	-	protein_coding	15297	16156	6216	10740	0.00778119
Nsun2	ENSMUSG00000021595	-1.66522	5737	chr13	69533746	69635780	+	protein_coding	25980	23987	9839	15472	0.00780902
Usp39	ENSMUSG00000056305	-1.67192	2425	chr6	72318678	72345184	-	protein_coding	6267	6351	2479	3484	0.00750894
Rbm27	ENSMUSG00000024491	-1.67348	6431	chr18	42275353	42341542	+	protein_coding	9545	9699	3777	6280	0.0060033
Adh5	ENSMUSG00000028138	-1.67858	2801	chr3	138443093	138455499	+	protein_coding	15518	18623	6706	7853	0.00870864
Gm5593	ENSMUSG00000048574	-1.68372	1287	chr7	42105899	42107185	-	processed_pseudogene	4086	3872	1548	2335	0.00965938
Pa2g4	ENSMUSG00000025364	-1.68387	2751	chr10	128557766	128565934	-	protein_coding	34904	34794	13575	21662	0.00886435
Snrpd3	ENSMUSG00000020180	-1.68727	3434	chr10	75517551	75537373	+	protein_coding	8515	8724	3352	3967	0.00547964
Tex10	ENSMUSG00000028345	-1.69862	4382	chr4	48430858	48473459	-	protein_coding	11244	10930	4272	5930	0.00513467
Trh	ENSMUSG00000005892	-1.70003	1384	chr6	92242061	92244650	-	protein_coding	9620	7538	3284	19273	0.00585141
Gtpbp4	ENSMUSG00000021149	-1.70048	2977	chr13	8972071	8996017	-	protein_coding	14814	17974	6345	9039	0.00790924
Snrnp40	ENSMUSG00000074088	-1.72296	3987	chr4	130360132	130390026	+	protein_coding	7168	5966	2478	3685	0.00534436
Eef1e1	ENSMUSG00000001707	-1.74083	1032	chr13	38645698	38659028	-	protein_coding	4845	5793	2001	2443	0.00722289
Bms1	ENSMUSG00000030138	-1.75	4286	chr6	118383383	118419417	-	protein_coding	14497	10596	4631	7863	0.00470095
Ykt6	ENSMUSG00000002741	-1.75537	2984	chr11	5955693	5967780	+	protein_coding	5592	4725	1904	2455	0.00535458
Eif2s3x	ENSMUSG00000035150	-1.7646	3812	chrX	94188707	94212862	-	protein_coding	3731	2852	1204	1804	0.00869977
Ccdc58	ENSMUSG00000075229	-1.76551	1225	chr16	36071660	36092118	+	protein_coding	3906	4005	1457	1949	0.00681048
Bud31	ENSMUSG00000038722	-1.77095	1609	chr5	145140362	145148078	+	protein_coding	4263	5267	1757	1751	0.0079112
Cdc6	ENSMUSG00000017499	-1.77459	5229	chr11	98907801	98923940	+	protein_coding	4103	5086	1690	2804	0.00735663
Myo5a	ENSMUSG00000034593	-1.77657	14803	chr9	75071015	75223688	+	protein_coding	4547	3459	1452	2212	0.00670255
Hmgn1	ENSMUSG00000040681	-1.77764	3221	chr16	96120618	96127729	-	protein_coding	19652	27553	8691	11495	0.00763047
Nup43	ENSMUSG00000040034	-1.78867	2560	chr10	7667503	7678881	+	protein_coding	6171	5948	2193	2787	0.00404397
Cdca7	ENSMUSG00000055612	-1.79358	3202	chr2	72476159	72486893	+	protein_coding	7959	9110	3092	4665	0.00344037
Cirh1a	ENSMUSG00000041438	-1.79363	2248	chr8	106893640	106923093	+	protein_coding	9719	12443	4026	5707	0.00470095
Utp20	ENSMUSG00000004356	-1.7982	8831	chr10	88746607	88826814	-	protein_coding	19489	10995	5406	14674	0.00721729
Bzw2	ENSMUSG00000020547	-1.80465	1860	chr12	36091846	36156825	-	protein_coding	10363	12317	4081	5414	0.00372032
Orc1	ENSMUSG00000028587	-1.80502	3479	chr4	108579423	108614833	+	protein_coding	6441	6080	2239	3411	0.00348305
Orc2	ENSMUSG00000026037	-1.82382	3857	chr1	58462771	58505109	-	protein_coding	9430	15120	4392	6535	0.00778119
Eif3j2	ENSMUSG00000043424	-1.83194	2379	chr18	43475418	43477796	-	protein_coding	4723	6203	1934	2852	0.0054779
Pbdc1	ENSMUSG00000031226	-1.84095	6098	chrX	105079756	105117090	+	protein_coding	3669	4737	1478	2044	0.00623331
Pdzd4	ENSMUSG00000002006	-1.85039	3970	chrX	73793359	73824969	-	protein_coding	4702	3738	1456	4234	0.00365365
Lyar	ENSMUSG00000067367	-1.85514	2401	chr5	38220470	38234306	+	protein_coding	8410	9298	3071	4072	0.00218604
Nifk	ENSMUSG00000026377	-1.85945	1965	chr1	118321839	118333822	+	protein_coding	6330	10650	2967	4937	0.00722578
Ccnb1	ENSMUSG00000041431	-1.86143	4217	chr13	100778650	100786570	-	protein_coding	14661	18856	5810	8355	0.00388156
Gnl3	ENSMUSG00000042354	-1.8702	1883	chr14	31012434	31019089	-	protein_coding	16615	23760	6975	12070	0.00558558
1110008F13Rik	ENSMUSG00000027637	-1.87802	2871	chr2	156863128	156873563	+	protein_coding	3356	4430	1335	1376	0.0066264
Bccip	ENSMUSG00000030983	-1.87876	2038	chr7	133709333	133721145	+	protein_coding	7100	7249	2443	3132	0.00213963
Gm14681	ENSMUSG00000081603	-1.888	411	chrX	66778442	66778852	-	processed_pseudogene	26556	42324	11785	18466	0.00784282
Hells	ENSMUSG00000025001	-1.89031	7205	chr19	38930915	38971051	+	protein_coding	32610	33443	11158	20599	0.00282755
Gm4540	ENSMUSG00000092072	-1.89379	395	chr3	106034662	106035056	+	protein_coding	3250	4743	1359	1532	0.00702031
Pgk1	ENSMUSG00000062070	-1.89928	2244	chrX	106187100	106203699	+	protein_coding	5767	10618	2791	2305	0.00882744
Ppid	ENSMUSG00000027804	-1.90852	4638	chr3	79591342	79603650	+	protein_coding	12966	16167	4884	7533	0.0025519
Gm9531	ENSMUSG00000079225	-1.91008	1080	chr9	81677598	81678677	+	transcribed_processed_pseudogene	32986	35524	11430	23245	0.00284877
Set	ENSMUSG00000054766	-1.91145	4070	chr2	30057378	30072577	+	protein_coding	25584	39303	10913	19472	0.00609728
Dis3	ENSMUSG00000033166	-1.91975	3722	chr14	99076634	99099770	-	protein_coding	8757	10218	3151	5075	0.00166969
Dcun1d5	ENSMUSG00000032002	-1.92092	1201	chr9	7184566	7207031	+	protein_coding	3181	4646	1306	1386	0.00670062
Glipr2	ENSMUSG00000028480	-1.92106	2320	chr4	43957401	43979118	+	protein_coding	4813	5074	1636	588	0.00284489
Pfdn4	ENSMUSG00000052033	-1.94383	2520	chr2	170496428	170519123	+	protein_coding	2792	3346	1003	1378	0.00512561
Mcm4	ENSMUSG00000022673	-1.9473	3589	chr16	15623897	15637400	-	protein_coding	22623	24461	7656	10982	0.00181135
Wdr75	ENSMUSG00000025995	-1.94971	4900	chr1	45795166	45823619	+	protein_coding	12238	20153	5314	8662	0.00517366
Rfc4	ENSMUSG00000022881	-1.95009	1534	chr16	23113943	23127737	-	protein_coding	3808	4651	1377	1255	0.00340488
Hspe1	ENSMUSG00000073676	-1.95232	1474	chr1	55088132	55091307	+	protein_coding	10076	20077	4960	5753	0.00921489
Gm7816	ENSMUSG00000083261	-1.95925	1194	chr5	39798214	39799407	+	processed_pseudogene	1784	2256	654	961	0.00950047
Sirt1	ENSMUSG00000020063	-1.9668	5331	chr10	63319005	63381704	-	protein_coding	4217	6443	1725	2787	0.00434506
Slc16a1	ENSMUSG00000032902	-1.97182	4426	chr3	104638668	104658462	+	protein_coding	6226	11717	2908	3667	0.00633111
Ak6	ENSMUSG00000078941	-1.97632	2769	chr13	100650979	100666359	+	protein_coding	2184	2306	715	762	0.00670062
Gm12141	ENSMUSG00000058809	-1.97921	1722	chr11	41498737	41500458	+	processed_pseudogene	18470	29153	7647	13870	0.00411045
Fubp1	ENSMUSG00000028034	-1.98848	6491	chr3	152210458	152236830	+	protein_coding	20861	13550	5367	10719	0.00171422
Noc3l	ENSMUSG00000024999	-1.99332	3977	chr19	38788128	38819237	-	protein_coding	6928	5907	2009	3857	0.00111681
Eif1ax	ENSMUSG00000067194	-1.99795	5266	chrX	159372178	159389928	+	protein_coding	6976	11649	2956	3777	0.00354904
Nudt5	ENSMUSG00000025817	-2.00172	6484	chr2	5845019	5871895	+	protein_coding	4305	5258	1502	2484	0.00215878
Sf3b6	ENSMUSG00000037361	-2.00807	1115	chr12	4817608	4827658	+	protein_coding	3841	4415	1289	1618	0.00217699
Ccrn4l	ENSMUSG00000023087	-2.00835	10658	chr3	51224447	51251644	+	protein_coding	5943	4783	1659	2433	0.00126431
Nme1	ENSMUSG00000037601	-2.02109	3342	chr11	93956979	93968521	-	protein_coding	3037	3867	1071	2179	0.00314558
Sms	ENSMUSG00000071708	-2.05091	6010	chrX	157443855	157492287	-	protein_coding	2938	2577	830	1797	0.00275287
Ccne1	ENSMUSG00000002068	-2.05829	2662	chr7	38097984	38107534	-	protein_coding	11511	14515	3934	6184	0.00099841
Ssbp1	ENSMUSG00000029911	-2.06	3319	chr6	40471352	40481823	+	protein_coding	3782	5365	1385	1521	0.00262046
Gm16433	ENSMUSG00000043024	-2.0606	2248	chr6	108563445	108565693	-	pseudogene	3496	5956	1437	1872	0.00472387
F2rl1	ENSMUSG00000021678	-2.06169	2754	chr13	95511732	95525240	-	protein_coding	2951	3188	922	1828	0.00214936
F2r	ENSMUSG00000048376	-2.06294	3307	chr13	95601804	95618459	-	protein_coding	1965	1784	560	1781	0.00428516
Rrm2	ENSMUSG00000020649	-2.07407	2771	chr12	24708241	24714146	+	protein_coding	15132	21727	5529	12762	0.0017865
Rcbtb1	ENSMUSG00000035469	-2.07661	6010	chr14	59201209	59237265	+	protein_coding	5234	4901	1501	2117	0.000914661
Ddx18	ENSMUSG00000001674	-2.07912	2483	chr1	121553835	121567989	-	protein_coding	6637	9841	2465	3321	0.00163225
Wdr12	ENSMUSG00000026019	-2.07949	11955	chr1	60069785	60098645	-	protein_coding	6162	11981	2731	4935	0.00436915
Akr1b3	ENSMUSG00000001642	-2.10443	3933	chr6	34303934	34317497	-	protein_coding	3951	3390	1064	2299	0.00115975
Tipin	ENSMUSG00000032397	-2.11397	1211	chr9	64281607	64304792	+	protein_coding	8629	14699	3418	4325	0.00223321
Slc39a10	ENSMUSG00000025986	-2.12	6095	chr1	46807544	46892852	-	protein_coding	6850	10084	2462	4445	0.00117747
Nasp	ENSMUSG00000028693	-2.14423	7518	chr4	116601052	116627941	-	protein_coding	49621	67169	16663	29715	0.00153094
Uchl5	ENSMUSG00000018189	-2.14449	2921	chr1	143777272	143807466	+	protein_coding	4955	9498	2079	3096	0.00354904
Gcsh	ENSMUSG00000034424	-2.15673	1579	chr8	116981810	116993537	-	protein_coding	7916	8506	2309	2953	0.000377728
Pms1	ENSMUSG00000026098	-2.16931	7542	chr1	53189187	53297018	-	protein_coding	1806	3368	731	741	0.0084608
Ppa1	ENSMUSG00000020089	-2.1965	2902	chr10	61648552	61674168	+	protein_coding	6607	6551	1796	2582	0.000312993
Nip7	ENSMUSG00000031917	-2.21761	3031	chr8	107056877	107060926	+	protein_coding	5152	5581	1447	2301	0.00040075
Gja1	ENSMUSG00000050953	-2.23049	3105	chr10	56377300	56390419	+	protein_coding	5967	2072	1045	4795	0.00658472
Lta4h	ENSMUSG00000015889	-2.25514	2066	chr10	93453396	93484896	+	protein_coding	3960	5975	1316	1968	0.00107745
Gm7846	ENSMUSG00000086240	-2.27384	274	chr1	28580499	28580772	-	processed_pseudogene	913	1382	300	396	0.00986308
Bmp4	ENSMUSG00000021835	-2.27969	2224	chr14	46383520	46390669	-	protein_coding	2208	1529	477	703	0.0024534
Ddx21	ENSMUSG00000020075	-2.30194	4742	chr10	62580248	62602298	-	protein_coding	24716	19455	5571	9413	0.000186916
Mest	ENSMUSG00000051855	-2.31004	3935	chr6	30723547	30748455	+	protein_coding	2780	1834	576	3485	0.00083232
Tomm5	ENSMUSG00000078713	-2.31185	868	chr4	45105208	45108114	-	protein_coding	2883	3278	779	790	0.000838149
Spry2	ENSMUSG00000022114	-2.31475	2085	chr14	105891949	105896819	-	protein_coding	4558	2853	921	2838	0.000545217
Heatr1	ENSMUSG00000050244	-2.31546	6537	chr13	12395398	12438677	+	protein_coding	21953	15911	4721	10872	0.000186916
4930503L19Rik	ENSMUSG00000044906	-2.33844	2291	chr18	70453140	70472480	-	protein_coding	1222	1212	301	644	0.00426674
Prps2	ENSMUSG00000025742	-2.35153	3873	chrX	167346322	167382749	-	protein_coding	5677	4668	1262	2372	0.000170597
Tmem126a	ENSMUSG00000030615	-2.43082	1018	chr7	90450700	90457229	-	protein_coding	1551	2330	455	559	0.00223816
Pros1	ENSMUSG00000022912	-2.44297	4088	chr16	62854307	62929346	+	protein_coding	2514	1551	462	432	0.00153144
Bex4	ENSMUSG00000047844	-2.44916	837	chrX	136138996	136140443	+	protein_coding	2404	5093	875	1105	0.00232053
Odc1	ENSMUSG00000011179	-2.54607	2547	chr12	17544873	17551502	+	protein_coding	32831	28991	6603	10388	3.27e-05
Fam111a	ENSMUSG00000024691	-2.5501	4125	chr19	12545740	12589768	+	protein_coding	2938	2780	610	675	0.000245393
Dnmt3l	ENSMUSG00000000730	-2.57854	2988	chr10	78041947	78063622	+	protein_coding	17568	3603	2142	5787	0.00892143
Gm17709	ENSMUSG00000091952	-2.58175	1096	chr8	121972727	121973822	-	processed_pseudogene	2017	1939	413	679	0.000434669
Ddah1	ENSMUSG00000028194	-2.59304	3983	chr3	145758675	145894277	+	protein_coding	2235	3422	593	757	0.000597707
Lama1	ENSMUSG00000032796	-2.6185	9518	chr17	67697265	67822645	+	protein_coding	5432	6253	1195	1672	3.05e-05
Armcx2	ENSMUSG00000033436	-2.65826	4532	chrX	134804145	134809221	-	protein_coding	1888	2260	413	634	0.000354204
Gm14680	ENSMUSG00000081752	-2.74315	1101	chrX	62775585	62776685	-	processed_pseudogene	8582	4796	1232	3839	3.25e-05
Tex15	ENSMUSG00000009628	-2.79994	9622	chr8	33516738	33585582	+	protein_coding	974	1525	227	509	0.0013918
Hrk	ENSMUSG00000046607	-2.87892	5677	chr5	118164648	118189478	+	protein_coding	429	777	104	139	0.00825149
Bcl6b	ENSMUSG00000000317	-2.89357	3719	chr11	70224128	70229798	-	protein_coding	334	581	78	402	0.00860868
Clgn	ENSMUSG00000002190	-2.89706	4025	chr8	83389867	83428552	+	protein_coding	1208	3688	422	269	0.00320623
Rasgrp2	ENSMUSG00000032946	-2.90945	12384	chr19	6399340	6415216	+	protein_coding	2291	1326	297	344	0.000265874
Gm9115	ENSMUSG00000080845	-2.91206	1348	chrX	102724402	102725749	-	processed_pseudogene	851	675	126	202	0.00207227
Steap2	ENSMUSG00000015653	-2.96075	12142	chr5	5664831	5694578	-	protein_coding	2238	2644	394	268	5.62e-05
Cisd3	ENSMUSG00000078695	-2.97461	833	chr11	97685826	97688621	+	protein_coding	1126	1542	214	180	0.000541033
Prelid2	ENSMUSG00000056671	-2.98287	724	chr18	41875696	41951194	-	protein_coding	1045	1942	240	121	0.000891492
Crabp1	ENSMUSG00000032291	-2.99881	802	chr9	54764748	54773110	+	protein_coding	603	1061	132	51	0.0031395
Zeb1	ENSMUSG00000024238	-3.09065	10112	chr18	5591860	5775467	+	protein_coding	838	605	105	223	0.00140073
Pla2g1b	ENSMUSG00000029522	-3.09949	713	chr5	115466262	115474722	+	protein_coding	2123	2476	337	507	2.61e-05
Rragb	ENSMUSG00000041658	-3.10696	2258	chrX	153139981	153171943	+	protein_coding	1222	2264	257	992	0.000231048
2810417H13Rik	ENSMUSG00000040204	-3.11261	4813	chr9	65890237	65903266	+	protein_coding	1934	5564	556	633	0.000634558
Kdelr3	ENSMUSG00000010830	-3.12074	1414	chr15	79516408	79527739	+	protein_coding	1507	2819	316	41	0.000216073
Dicer1	ENSMUSG00000041415	-3.12582	9851	chr12	104687742	104751952	-	protein_coding	10117	8691	1343	1510	1.96e-07
Plac8	ENSMUSG00000029322	-3.29433	1592	chr5	100553725	100572245	-	protein_coding	676	719	89	76	0.000945271
Gm5045	ENSMUSG00000025922	-3.3985	813	chr15	59210908	59211720	+	processed_pseudogene	3157	5951	549	509	9.63e-06
Timm21	ENSMUSG00000024645	-3.44677	1315	chr18	84947294	84951524	-	protein_coding	588	1195	104	269	0.00079859
Ddx25	ENSMUSG00000032101	-3.5194	1734	chr9	35541847	35558528	-	protein_coding	420	547	53	106	0.00132813
Pou4f2	ENSMUSG00000031688	-3.56133	3204	chr8	78433010	78436645	-	protein_coding	127	444	31	364	0.0099348
RP23-397E23.1	ENSMUSG00000103933	-3.57875	198	chr1	8815842	8816039	+	processed_pseudogene	258	496	40	40	0.0036728
Smarca1	ENSMUSG00000031099	-3.60297	6118	chrX	47809368	47892974	-	protein_coding	856	1446	120	177	0.000109044
Tspan8	ENSMUSG00000034127	-3.61258	1522	chr10	115817284	115849893	+	protein_coding	210	538	39	11	0.00608146
Gm15428	ENSMUSG00000046057	-3.62999	333	chr1	156793512	156793844	+	processed_pseudogene	313	943	65	55	0.00351198
B3gnt5	ENSMUSG00000022686	-3.65011	5197	chr16	19760208	19772753	+	protein_coding	910	1223	107	291	4.13e-05
Spry4	ENSMUSG00000024427	-3.66164	4587	chr18	38586268	38601268	-	protein_coding	7700	9864	874	3479	1.04e-08
Moxd1	ENSMUSG00000020000	-3.71704	3198	chr10	24223517	24302790	+	protein_coding	228	936	57	18	0.00656378
1700008I05Rik	ENSMUSG00000058252	-3.74833	1776	chrX	135654698	135693790	-	protein_coding	178	128	14	11	0.00547007
Etv4	ENSMUSG00000017724	-3.88585	3104	chr11	101769742	101785371	-	protein_coding	5030	4564	405	868	2.74e-09
Rerg	ENSMUSG00000030222	-3.94099	2563	chr6	137054825	137170497	-	protein_coding	126	333	19	40	0.00638317
Gpx3	ENSMUSG00000018339	-4.02986	1813	chr11	54902453	54910377	+	protein_coding	586	269	32	76	0.00082253
Gbx2	ENSMUSG00000034486	-4.13038	2177	chr1	89927956	89931179	-	protein_coding	894	794	60	280	1.14e-05
Myc	ENSMUSG00000022346	-4.14063	2767	chr15	61985341	61990374	+	protein_coding	2199	1451	128	569	2.01e-07
Gata6	ENSMUSG00000005836	-4.17044	3194	chr18	11052510	11085635	+	protein_coding	137	318	16	5	0.00368738
Calb2	ENSMUSG00000003657	-4.28291	1430	chr8	110142539	110168206	-	protein_coding	279	344	20	41	0.000557211
Tgfbi	ENSMUSG00000035493	-4.39048	2678	chr13	56609603	56639339	+	protein_coding	137	1251	43	35	0.00670062
Rhox10	ENSMUSG00000053909	-4.41669	763	chrX	38066475	38071691	+	protein_coding	80	192	8	6	0.00388156
Tbx3os2	ENSMUSG00000086847	-4.60539	1345	chr5	119685095	119691218	-	processed_transcript	133	107	6	7	0.00132244
Steap1	ENSMUSG00000015652	-4.6619	1377	chr5	5736317	5749326	-	protein_coding	883	786	41	28	2.74e-06
Lin28a	ENSMUSG00000050966	-4.75312	3996	chr4	134003330	134018841	-	protein_coding	11491	14350	603	1733	5.79e-13
Usp51	ENSMUSG00000067215	-4.99215	2204	chrX	153006469	153009416	+	protein_coding	140	219	7	14	0.000445188
Tro	ENSMUSG00000025272	-5.06289	7296	chrX	150645304	150657583	-	protein_coding	1488	2525	76	209	1.04e-08
1700019A02Rik	ENSMUSG00000060715	-5.06728	777	chr1	53158577	53187636	-	protein_coding	300	42	6	6	0.00472387
Apol8	ENSMUSG00000056656	-5.12958	2665	chr15	77747799	77755229	-	protein_coding	145	36	3	7	0.00357822
Dab2	ENSMUSG00000022150	-5.25235	7342	chr15	6299788	6440712	+	protein_coding	708	2381	52	17	5.43e-06
Matn3	ENSMUSG00000020583	-5.29115	3014	chr12	8947929	8972028	+	protein_coding	273	238	8	3	9.25e-05
Sox7	ENSMUSG00000063060	-5.31831	3298	chr14	63943674	63950732	+	protein_coding	113	331	7	4	0.000681887
Spink3	ENSMUSG00000024503	-5.53266	422	chr18	43728069	43737237	-	protein_coding	119	43	2	5	0.00123263
Nostrin	ENSMUSG00000034738	-5.58711	1888	chr2	69135800	69189330	+	protein_coding	36	270	4	1	0.00388156
Slc9b2	ENSMUSG00000037994	-5.72681	2877	chr3	135307700	135342767	+	protein_coding	362	248	7	66	1.69e-05
Gap43	ENSMUSG00000047261	-5.75999	1523	chr16	42248442	42340651	-	protein_coding	247	118	4	4	0.0001254
Mirg	ENSMUSG00000097391	-6.1013	7292	chr12	109729764	109749460	+	lincRNA	729	609	12	941	2.76e-09
Meg3	ENSMUSG00000021268	-6.47181	18089	chr12	109541001	109571726	+	lincRNA	5984	4333	72	9959	5.89e-20
Piwil4	ENSMUSG00000036912	-6.48909	5385	chr9	14696230	14740733	-	protein_coding	151	156	2	15	3.03e-05
Cubn	ENSMUSG00000026726	-6.5876	14935	chr2	13276338	13491813	-	protein_coding	1194	2597	25	48	2.95e-10
Fbxo16	ENSMUSG00000034532	-7.05468	1228	chr14	65266701	65321501	+	protein_coding	65	172	1	6	0.000148773
Gm27000	ENSMUSG00000097961	-7.06024	842	chrX	88759471	88760312	-	lincRNA	336	131	2	618	1.76e-06
Rian	ENSMUSG00000097451	-7.19183	17475	chr12	109603940	109661716	+	processed_transcript	11962	14568	114	13236	9.22e-23
Rtp3	ENSMUSG00000066319	-8.81497	1425	chr9	110985871	110989611	-	protein_coding	51	51	0	0	7.13e-05
Tfec	ENSMUSG00000029553	-9.10574	1779	chr6	16833381	16898441	-	protein_coding	22	99	0	0	0.000451295
Habp2	ENSMUSG00000025075	-9.11431	3193	chr19	56287137	56320822	+	protein_coding	25	97	0	1	0.000345704
Gm26945	ENSMUSG00000098061	-9.29088	2011	chr12	109640341	109642351	+	lincRNA	93	51	0	51	4.11e-05
